# Supplementary material for: Identification of Gene Networks and Pathways Associated with Guillain-Barré Syndrome
Source: PLoS One. 2012 Jan 10;7(1):e29506. doi: 10.1371/journal.pone.0029506 (PMC3254618; doi:10.1371/journal.pone.0029506)
Supplement: Table S2 — Lists of all up- or down-regulated genes in the leukocytes of GBS patients. (XLS) [file pone.0029506.s002.xls]

## Sheet: fold changes 2 no correction
Probe Set ID	Fold change([0] vs [1])	Regulation([0] vs [1])	Gene Symbol	Entrez Gene	Gene Ontology Biological Process	Gene Ontology Cellular Component	Gene Ontology Molecular Function	Alignments
201178_at	-2.39151	down	FBXO7	25793	0006511 // ubiquitin-dependent protein catabolic process // traceable author statement /// 0019941 // modification-dependent protein catabolic process // inferred from electronic annotation /// 0031647 // regulation of protein stability // inferred from direct assay	0000151 // ubiquitin ligase complex // traceable author statement /// 0043234 // protein complex // inferred from direct assay	0004842 // ubiquitin-protein ligase activity // traceable author statement /// 0005515 // protein binding // inferred from physical interaction	chr22:31200784-31224818 (+) // 100.0 // q12.3
221932_s_at	-2.48064	down	GLRX5	51218	0045454 // cell redox homeostasis // inferred from electronic annotation	0005739 // mitochondrion // inferred from sequence or structural similarity /// 0005739 // mitochondrion // inferred from electronic annotation	0009055 // electron carrier activity // inferred from electronic annotation /// 0015035 // protein disulfide oxidoreductase activity // inferred from electronic annotation	chr14:95080225-95080804 (+) // 73.1 // q32.13
201912_s_at	-2.59983	down	GSPT1	2935	0000082 // G1/S transition of mitotic cell cycle // traceable author statement /// 0000184 // nuclear-transcribed mRNA catabolic process, nonsense-mediated decay // traceable author statement /// 0006412 // translation // inferred from electronic annotation	0005622 // intracellular // non-traceable author statement	0000166 // nucleotide binding // inferred from electronic annotation /// 0003747 // translation release factor activity // inferred from mutant phenotype /// 0003747 // translation release factor activity // inferred from sequence or structural similarity /// 0003924 // GTPase activity // traceable author statement /// 0003924 // GTPase activity // inferred from electronic annotation /// 0005515 …	chr16:11874039-11917309 (-) // 95.17 // p13.13
200075_s_at	-2.12692	down	GUK1	2987	0006163 // purine nucleotide metabolic process // inferred from direct assay /// 0006163 // purine nucleotide metabolic process // inferred from electronic annotation	0005829 // cytosol // not recorded	0000166 // nucleotide binding // inferred from electronic annotation /// 0004385 // guanylate kinase activity // inferred from direct assay /// 0004385 // guanylate kinase activity // inferred from electronic annotation /// 0005524 // ATP binding // inferred from electronic annotation /// 0016301 // kinase activity // inferred from electronic annotation /// 0016740 // transferase activity // infe…	chr1:226394613-226403267 (+) // 97.48 // q42.13
205012_s_at	-2.13839	down	HAGH	3029			0004416 // hydroxyacylglutathione hydrolase activity // traceable author statement /// 0004416 // hydroxyacylglutathione hydrolase activity // inferred from electronic annotation /// 0008270 // zinc ion binding // inferred from electronic annotation /// 0016787 // hydrolase activity // inferred from electronic annotation /// 0046872 // metal ion binding // inferred from electronic annotation	chr16:1799106-1813007 (-) // 98.62 // p13.3
220807_at	-2.62051	down	HBQ1	3049	0006810 // transport // inferred from electronic annotation /// 0015671 // oxygen transport // traceable author statement /// 0015671 // oxygen transport // inferred from electronic annotation	0005833 // hemoglobin complex // traceable author statement /// 0005833 // hemoglobin complex // inferred from electronic annotation	0005344 // oxygen transporter activity // inferred from electronic annotation /// 0005506 // iron ion binding // inferred from electronic annotation /// 0019825 // oxygen binding // inferred from electronic annotation /// 0020037 // heme binding // inferred from electronic annotation /// 0046872 // metal ion binding // inferred from electronic annotation	chr16:170334-171178 (+) // 100.0 // p13.3
206303_s_at	-2.01586	down	NUDT4	11163	0007242 // intracellular signaling cascade // non-traceable author statement /// 0009187 // cyclic nucleotide metabolic process // traceable author statement /// 0019722 // calcium-mediated signaling // traceable author statement /// 0019935 // cyclic-nucleotide-mediated signaling // traceable author statement /// 0046831 // regulation of RNA export from nucleus // traceable author statement /// …	0005622 // intracellular // traceable author statement /// 0005737 // cytoplasm // inferred from electronic annotation	0000287 // magnesium ion binding // inferred from electronic annotation /// 0008486 // diphosphoinositol-polyphosphate diphosphatase activity // inferred from direct assay /// 0008486 // diphosphoinositol-polyphosphate diphosphatase activity // traceable author statement /// 0016787 // hydrolase activity // inferred from electronic annotation /// 0030145 // manganese ion binding // inferred from …	chr12:92296056-92317485 (+) // 88.59 // q22 /// chr1:143850182-143851079 (-) // 90.98 // q21.1
201052_s_at	-2.50056	down	PSMF1	9491	0006511 // ubiquitin-dependent protein catabolic process // non-traceable author statement /// 0031145 // anaphase-promoting complex-dependent proteasomal ubiquitin-dependent protein catabolic process // not recorded /// 0051436 // negative regulation of ubiquitin-protein ligase activity during mitotic cell cycle // not recorded /// 0051437 // positive regulation of ubiquitin-protein ligase activ…	0005829 // cytosol // inferred from electronic annotation /// 0005839 // proteasome core complex // non-traceable author statement /// 0043234 // protein complex // inferred from electronic annotation	0005515 // protein binding // inferred from physical interaction /// 0008539 // proteasome inhibitor activity // non-traceable author statement	chr20:1047269-1096171 (+) // 84.41 // p13
211748_x_at	-2.01346	down	PTGDS	5730	0001516 // prostaglandin biosynthetic process // inferred from sequence or structural similarity /// 0001516 // prostaglandin biosynthetic process // inferred from electronic annotation /// 0006629 // lipid metabolic process // inferred from electronic annotation /// 0006633 // fatty acid biosynthetic process // inferred from electronic annotation /// 0006810 // transport // inferred from sequenc…	0005576 // extracellular region // inferred from direct assay /// 0005576 // extracellular region // inferred from electronic annotation /// 0005634 // nucleus // inferred from electronic annotation /// 0005737 // cytoplasm // inferred from electronic annotation /// 0005783 // endoplasmic reticulum // inferred from electronic annotation /// 0005791 // rough endoplasmic reticulum // inferred from …	0004667 // prostaglandin-D synthase activity // inferred from sequence or structural similarity /// 0004667 // prostaglandin-D synthase activity // inferred from electronic annotation /// 0004667 // prostaglandin-D synthase activity // traceable author statement /// 0005215 // transporter activity // inferred from sequence or structural similarity /// 0005215 // transporter activity // inferred f…	chr9:138991842-138996014 (+) // 95.74 // q34.3
214433_s_at	-4.52657	down	SELENBP1	8991	0006810 // transport // inferred from electronic annotation /// 0015031 // protein transport // inferred from electronic annotation	0005634 // nucleus // inferred from electronic annotation /// 0005737 // cytoplasm // inferred from electronic annotation /// 0016020 // membrane // inferred from electronic annotation	0008430 // selenium binding // traceable author statement /// 0008430 // selenium binding // inferred from electronic annotation	chr1:149603420-149611815 (-) // 98.5 // q21.3
219574_at	2.02968	up	MARCH1	55016	0019941 // modification-dependent protein catabolic process // inferred from electronic annotation	0016020 // membrane // inferred from electronic annotation /// 0016021 // integral to membrane // inferred from electronic annotation /// 0030659 // cytoplasmic vesicle membrane // inferred from electronic annotation /// 0031410 // cytoplasmic vesicle // inferred from electronic annotation	0008270 // zinc ion binding // inferred from electronic annotation /// 0016874 // ligase activity // inferred from electronic annotation /// 0046872 // metal ion binding // inferred from electronic annotation	chr4:164667731-164754115 (-) // 87.94 // q32.3
202654_x_at	2.21499	up	MARCH7	64844	0019941 // modification-dependent protein catabolic process // inferred from electronic annotation		0008270 // zinc ion binding // inferred from electronic annotation /// 0016874 // ligase activity // inferred from electronic annotation /// 0046872 // metal ion binding // inferred from electronic annotation	chr2:160277255-160332590 (+) // 98.06 // q24.2
63825_at	2.4782	up	ABHD2	11057	0009611 // response to wounding // inferred from electronic annotation /// 0030336 // negative regulation of cell migration // inferred from electronic annotation	0005634 // nucleus // inferred from direct assay /// 0005730 // nucleolus // inferred from direct assay /// 0005737 // cytoplasm // inferred from direct assay /// 0016020 // membrane // inferred from electronic annotation /// 0016021 // integral to membrane // non-traceable author statement /// 0016021 // integral to membrane // inferred from electronic annotation	0004091 // carboxylesterase activity // inferred from electronic annotation /// 0016787 // hydrolase activity // inferred from electronic annotation	chr15:87543876-87545007 (+) // 55.08 // q26.1
213017_at	2.0223	up	ABHD3	171586		0016020 // membrane // inferred from electronic annotation /// 0016021 // integral to membrane // inferred from electronic annotation	0004091 // carboxylesterase activity // inferred from electronic annotation /// 0016787 // hydrolase activity // inferred from electronic annotation	chr18:17484862-17538728 (-) // 95.05 // q11.2
209027_s_at	2.19113	up	ABI1	10006	0007169 // transmembrane receptor protein tyrosine kinase signaling pathway // traceable author statement /// 0008285 // negative regulation of cell proliferation // traceable author statement /// 0018108 // peptidyl-tyrosine phosphorylation // inferred from direct assay	0005622 // intracellular // inferred from direct assay /// 0005625 // soluble fraction // traceable author statement /// 0005634 // nucleus // inferred from electronic annotation /// 0005737 // cytoplasm // inferred from electronic annotation /// 0005783 // endoplasmic reticulum // traceable author statement /// 0005829 // cytosol // traceable author statement /// 0005856 // cytoskeleton // infer…	0005515 // protein binding // inferred from physical interaction /// 0008092 // cytoskeletal protein binding // traceable author statement	chr10:27075803-27189925 (-) // 98.29 // p12.1
207275_s_at	2.21305	up	ACSL1	2180	0006629 // lipid metabolic process // inferred from electronic annotation /// 0006631 // fatty acid metabolic process // inferred from electronic annotation /// 0007586 // digestion // traceable author statement /// 0008152 // metabolic process // inferred from electronic annotation /// 0046320 // regulation of fatty acid oxidation // not recorded	0005739 // mitochondrion // inferred from electronic annotation /// 0005741 // mitochondrial outer membrane // inferred from electronic annotation /// 0005777 // peroxisome // inferred from electronic annotation /// 0005778 // peroxisomal membrane // inferred from electronic annotation /// 0005783 // endoplasmic reticulum // inferred from electronic annotation /// 0005789 // endoplasmic reticulum…	0000287 // magnesium ion binding // inferred from electronic annotation /// 0003824 // catalytic activity // inferred from electronic annotation /// 0004467 // long-chain-fatty-acid-CoA ligase activity // not recorded /// 0004467 // long-chain-fatty-acid-CoA ligase activity // traceable author statement /// 0004467 // long-chain-fatty-acid-CoA ligase activity // inferred from electronic annotatio…	chr4:185914256-185961696 (-) // 96.89 // q35.1
208636_at	2.13146	up	ACTN1	87	0042981 // regulation of apoptosis // non-traceable author statement /// 0048041 // focal adhesion formation // inferred from mutant phenotype /// 0051017 // actin filament bundle formation // inferred from electronic annotation /// 0051271 // negative regulation of cell motion // inferred from mutant phenotype	0005730 // nucleolus // inferred from direct assay /// 0005737 // cytoplasm // inferred from electronic annotation /// 0005856 // cytoskeleton // inferred from electronic annotation /// 0005856 // cytoskeleton // inferred from direct assay /// 0005925 // focal adhesion // inferred from mutant phenotype /// 0030018 // Z disc // inferred from electronic annotation /// 0031143 // pseudopodium // tra…	0003779 // actin binding // inferred from electronic annotation /// 0005178 // integrin binding // inferred from direct assay /// 0005509 // calcium ion binding // inferred from electronic annotation /// 0005515 // protein binding // inferred from physical interaction /// 0005515 // protein binding // inferred from electronic annotation /// 0017166 // vinculin binding // inferred from physical in…	chr14:68410594-68515796 (-) // 98.04 // q24.1
203741_s_at	2.20256	up	ADCY7	113	0006171 // cAMP biosynthetic process // inferred from sequence or structural similarity /// 0006171 // cAMP biosynthetic process // inferred from electronic annotation /// 0007165 // signal transduction // traceable author statement /// 0007190 // activation of adenylate cyclase activity // inferred from sequence or structural similarity /// 0007242 // intracellular signaling cascade // inferred …	0005886 // plasma membrane // traceable author statement /// 0005887 // integral to plasma membrane // traceable author statement /// 0016020 // membrane // inferred from electronic annotation /// 0016021 // integral to membrane // inferred from electronic annotation	0000287 // magnesium ion binding // inferred from electronic annotation /// 0004016 // adenylate cyclase activity // inferred from sequence or structural similarity /// 0004016 // adenylate cyclase activity // inferred from electronic annotation /// 0016829 // lyase activity // inferred from electronic annotation /// 0016849 // phosphorus-oxygen lyase activity // inferred from electronic annotati…	chr16:48879326-48908769 (+) // 85.05 // q12.1
206513_at	2.27613	up	AIM2	9447	0006955 // immune response // traceable author statement /// 0007049 // cell cycle // inferred from electronic annotation /// 0045786 // negative regulation of cell cycle // inferred from electronic annotation	0005634 // nucleus // inferred from electronic annotation	0005515 // protein binding // inferred from electronic annotation	chr1:157298898-157313271 (-) // 99.93 // q23.1
221718_s_at	2.41559	up	AKAP13	11214	0007242 // intracellular signaling cascade // inferred from electronic annotation /// 0035023 // regulation of Rho protein signal transduction // inferred from electronic annotation	0005622 // intracellular // inferred from electronic annotation /// 0005624 // membrane fraction // traceable author statement /// 0005634 // nucleus // inferred from electronic annotation /// 0005737 // cytoplasm // inferred from electronic annotation /// 0016020 // membrane // inferred from electronic annotation	0004691 // cAMP-dependent protein kinase activity // non-traceable author statement /// 0004871 // signal transducer activity // traceable author statement /// 0005085 // guanyl-nucleotide exchange factor activity // inferred from electronic annotation /// 0005089 // Rho guanyl-nucleotide exchange factor activity // inferred from electronic annotation /// 0005515 // protein binding // inferred fr…	chr15:83924568-84029109 (+) // 99.34 // q25.3
222024_s_at	2.6149	up	AKAP13	11214	0007242 // intracellular signaling cascade // inferred from electronic annotation /// 0035023 // regulation of Rho protein signal transduction // inferred from electronic annotation	0005622 // intracellular // inferred from electronic annotation /// 0005624 // membrane fraction // traceable author statement /// 0005634 // nucleus // inferred from electronic annotation /// 0005737 // cytoplasm // inferred from electronic annotation /// 0016020 // membrane // inferred from electronic annotation	0004691 // cAMP-dependent protein kinase activity // non-traceable author statement /// 0004871 // signal transducer activity // traceable author statement /// 0005085 // guanyl-nucleotide exchange factor activity // inferred from electronic annotation /// 0005089 // Rho guanyl-nucleotide exchange factor activity // inferred from electronic annotation /// 0005515 // protein binding // inferred fr…	chr15:84086229-84088184 (+) // 94.96 // q25.3
202888_s_at	2.36971	up	ANPEP	290	0001525 // angiogenesis // inferred from electronic annotation /// 0006508 // proteolysis // inferred from electronic annotation /// 0007275 // multicellular organismal development // inferred from electronic annotation /// 0030154 // cell differentiation // inferred from electronic annotation /// 0044419 // interspecies interaction between organisms // inferred from electronic annotation	0005625 // soluble fraction // inferred from electronic annotation /// 0005737 // cytoplasm // inferred from electronic annotation /// 0005793 // ER-Golgi intermediate compartment // inferred from direct assay /// 0005886 // plasma membrane // inferred from electronic annotation /// 0005887 // integral to plasma membrane // traceable author statement /// 0016020 // membrane // inferred from elect…	0004177 // aminopeptidase activity // traceable author statement /// 0004177 // aminopeptidase activity // inferred from electronic annotation /// 0004872 // receptor activity // traceable author statement /// 0008233 // peptidase activity // inferred from electronic annotation /// 0008237 // metallopeptidase activity // traceable author statement /// 0008237 // metallopeptidase activity // infer…	chr15:88129130-88150938 (-) // 98.34 // q26.1
201012_at	2.36992	up	ANXA1	301	0006629 // lipid metabolic process // traceable author statement /// 0006916 // anti-apoptosis // traceable author statement /// 0006928 // cell motion // traceable author statement /// 0006954 // inflammatory response // traceable author statement /// 0007049 // cell cycle // inferred from electronic annotation /// 0007165 // signal transduction // inferred from electronic annotation /// 0007165…	0001533 // cornified envelope // inferred from direct assay /// 0005634 // nucleus // inferred from electronic annotation /// 0005737 // cytoplasm // traceable author statement /// 0005737 // cytoplasm // inferred from electronic annotation /// 0005886 // plasma membrane // inferred from electronic annotation /// 0005929 // cilium // inferred from electronic annotation /// 0016020 // membrane // …	0004859 // phospholipase inhibitor activity // inferred from electronic annotation /// 0004859 // phospholipase inhibitor activity // traceable author statement /// 0005102 // receptor binding // traceable author statement /// 0005198 // structural molecule activity // inferred from direct assay /// 0005509 // calcium ion binding // traceable author statement /// 0005509 // calcium ion binding //…	chr9:74956600-74975127 (+) // 99.93 // q21.13
209369_at	2.14189	up	ANXA3	306	0007165 // signal transduction // traceable author statement	0005737 // cytoplasm // traceable author statement	0004859 // phospholipase inhibitor activity // inferred from electronic annotation /// 0005509 // calcium ion binding // inferred from electronic annotation /// 0005544 // calcium-dependent phospholipid binding // inferred from electronic annotation /// 0019834 // phospholipase A2 inhibitor activity // inferred from electronic annotation	chr4:79694615-79750553 (+) // 99.92 // q21.21
210873_x_at	4.61352	up	APOBEC3A	200315			0003824 // catalytic activity // inferred from electronic annotation /// 0008270 // zinc ion binding // inferred from electronic annotation /// 0016787 // hydrolase activity // inferred from electronic annotation /// 0016814 // hydrolase activity, acting on carbon-nitrogen (but not peptide) bonds, in cyclic amidines // inferred from electronic annotation /// 0046872 // metal ion binding // inferr…	chr22:37683568-37689134 (+) // 78.19 // q13.1
205068_s_at	2.08763	up	ARHGAP26	23092	0007165 // signal transduction // inferred from electronic annotation /// 0007399 // nervous system development // non-traceable author statement /// 0030036 // actin cytoskeleton organization // non-traceable author statement	0005622 // intracellular // inferred from electronic annotation /// 0005737 // cytoplasm // inferred from electronic annotation /// 0005856 // cytoskeleton // inferred from electronic annotation /// 0030054 // cell junction // inferred from electronic annotation	0005096 // GTPase activator activity // inferred from electronic annotation /// 0005100 // Rho GTPase activator activity // non-traceable author statement /// 0005515 // protein binding // inferred from physical interaction	chr5:142130475-142586243 (+) // 85.4 // q31.3
213026_at	2.11322	up	ATG12	9140	0000045 // autophagic vacuole formation // inferred from sequence or structural similarity /// 0000045 // autophagic vacuole formation // inferred from electronic annotation /// 0006914 // autophagy // inferred from electronic annotation /// 0019941 // modification-dependent protein catabolic process // inferred from electronic annotation	0005737 // cytoplasm // inferred from electronic annotation /// 0043231 // intracellular membrane-bounded organelle // inferred from sequence or structural similarity /// 0043231 // intracellular membrane-bounded organelle // inferred from electronic annotation	0005515 // protein binding // inferred from physical interaction /// 0005515 // protein binding // inferred from electronic annotation	chr5:115193713-115197948 (-) // 77.39 // q22.3
221492_s_at	2.17025	up	ATG3	64422	0006464 // protein modification process // inferred from direct assay /// 0006810 // transport // inferred from electronic annotation /// 0006914 // autophagy // inferred from sequence or structural similarity /// 0006914 // autophagy // inferred from electronic annotation /// 0015031 // protein transport // inferred from electronic annotation /// 0016567 // protein ubiquitination // inferred fro…	0000153 // cytoplasmic ubiquitin ligase complex // inferred from physical interaction /// 0005737 // cytoplasm // inferred from electronic annotation /// 0005829 // cytosol // inferred from direct assay	0005515 // protein binding // inferred from physical interaction /// 0019787 // small conjugating protein ligase activity // inferred from direct assay /// 0019899 // enzyme binding // inferred from physical interaction	chr3:113734127-113763080 (-) // 100.0 // q13.2
209281_s_at	2.26836	up	ATP2B1	490	0006754 // ATP biosynthetic process // inferred from electronic annotation /// 0006810 // transport // inferred from electronic annotation /// 0006810 // transport // traceable author statement /// 0006811 // ion transport // inferred from electronic annotation /// 0006812 // cation transport // inferred from electronic annotation /// 0006816 // calcium ion transport // inferred from electronic a…	0005886 // plasma membrane // inferred from electronic annotation /// 0005887 // integral to plasma membrane // traceable author statement /// 0016020 // membrane // inferred from electronic annotation /// 0016021 // integral to membrane // inferred from electronic annotation	0000166 // nucleotide binding // inferred from electronic annotation /// 0000287 // magnesium ion binding // inferred from electronic annotation /// 0003824 // catalytic activity // inferred from electronic annotation /// 0005388 // calcium-transporting ATPase activity // traceable author statement /// 0005388 // calcium-transporting ATPase activity // inferred from electronic annotation /// 0005…	chr12:88508749-88573975 (-) // 98.75 // q21.33
214055_x_at	2.28197	up	BAT2D1	23215				chr1:169763574-169768566 (+) // 73.71 // q24.3
217986_s_at	2.36894	up	BAZ1A	11177	0006350 // transcription // inferred from electronic annotation /// 0006355 // regulation of transcription, DNA-dependent // inferred from electronic annotation	0000228 // nuclear chromosome // inferred from electronic annotation /// 0005634 // nucleus // inferred from electronic annotation	0005515 // protein binding // inferred from electronic annotation /// 0008270 // zinc ion binding // inferred from electronic annotation /// 0046872 // metal ion binding // inferred from electronic annotation	chr14:34291695-34414604 (-) // 93.87 // q13.2
214911_s_at	2.25102	up	BRD2	6046	0007283 // spermatogenesis // traceable author statement	0005634 // nucleus // inferred from electronic annotation /// 0005737 // cytoplasm // inferred from electronic annotation	0004674 // protein serine/threonine kinase activity // traceable author statement	chr6:33048641-33056362 (+) // 96.4 // p21.32 /// chr6_cox_hap1:4321528-4329255 (+) // 96.34 // /// chr6_qbl_hap2:4128329-4134468 (+) // 94.19 //
218614_at	2.06465	up	C12orf35	55196				chr12:32029258-32037306 (+) // 99.88 // p11.21
209007_s_at	2.06842	up	C1orf63	57035				chr1:25441327-25446523 (-) // 87.82 // p36.11
220088_at	2.11358	up	C5AR1	728	0000187 // activation of MAPK activity // traceable author statement /// 0006935 // chemotaxis // traceable author statement /// 0006935 // chemotaxis // inferred from electronic annotation /// 0006955 // immune response // traceable author statement /// 0006968 // cellular defense response // traceable author statement /// 0007165 // signal transduction // traceable author statement /// 0007165 …	0005886 // plasma membrane // traceable author statement /// 0005886 // plasma membrane // inferred from electronic annotation /// 0005887 // integral to plasma membrane // traceable author statement /// 0016020 // membrane // inferred from electronic annotation /// 0016021 // integral to membrane // inferred from electronic annotation	0004871 // signal transducer activity // inferred from electronic annotation /// 0004872 // receptor activity // inferred from electronic annotation /// 0004930 // G-protein coupled receptor activity // inferred from electronic annotation /// 0004942 // anaphylatoxin receptor activity // inferred from electronic annotation /// 0004944 // C5a anaphylatoxin receptor activity // traceable author sta…	chr19:52514878-52517163 (+) // 69.89 // q13.32
210244_at	2.37193	up	CAMP	820	0006952 // defense response // inferred from electronic annotation /// 0042742 // defense response to bacterium // inferred from electronic annotation /// 0042742 // defense response to bacterium // traceable author statement /// 0050829 // defense response to Gram-negative bacterium // inferred from electronic annotation	0005576 // extracellular region // inferred from electronic annotation /// 0042581 // specific granule // inferred from electronic annotation		chr3:48239990-48241979 (+) // 99.83 // p21.31
201238_s_at	2.46854	up	CAPZA2	830	0001764 // neuron migration // inferred from electronic annotation /// 0001937 // negative regulation of endothelial cell proliferation // inferred from electronic annotation /// 0006461 // protein complex assembly // traceable author statement /// 0006928 // cell motion // traceable author statement /// 0007268 // synaptic transmission // inferred from electronic annotation /// 0007420 // brain …	0005624 // membrane fraction // inferred from electronic annotation /// 0005625 // soluble fraction // inferred from electronic annotation /// 0005737 // cytoplasm // inferred from direct assay /// 0005739 // mitochondrion // inferred from electronic annotation /// 0005829 // cytosol // inferred from electronic annotation /// 0005886 // plasma membrane // inferred from electronic annotation /// 0…	0003779 // actin binding // inferred from electronic annotation /// 0004713 // protein tyrosine kinase activity // inferred from electronic annotation /// 0005515 // protein binding // inferred from physical interaction /// 0019900 // kinase binding // inferred from electronic annotation /// 0019905 // syntaxin binding // inferred from electronic annotation /// 0050998 // nitric-oxide synthase bi…	chr7:116289844-116345938 (+) // 96.88 // q31.2
206011_at	2.04078	up	CASP1	834	0001666 // response to hypoxia // inferred from electronic annotation /// 0006508 // proteolysis // inferred from direct assay /// 0006508 // proteolysis // inferred from electronic annotation /// 0006508 // proteolysis // traceable author statement /// 0006915 // apoptosis // inferred from electronic annotation /// 0006915 // apoptosis // traceable author statement /// 0006917 // induction of ap…	0005576 // extracellular region // inferred from electronic annotation /// 0005622 // intracellular // inferred from electronic annotation /// 0005634 // nucleus // inferred from direct assay /// 0005730 // nucleolus // inferred from direct assay /// 0005737 // cytoplasm // inferred from electronic annotation /// 0005737 // cytoplasm // inferred from direct assay	0004197 // cysteine-type endopeptidase activity // traceable author statement /// 0004197 // cysteine-type endopeptidase activity // inferred from electronic annotation /// 0005515 // protein binding // inferred from physical interaction /// 0005515 // protein binding // inferred from electronic annotation /// 0008233 // peptidase activity // inferred from electronic annotation /// 0008234 // cys…	chr11:104401444-104410640 (-) // 86.78 // q22.3
211367_s_at	2.28409	up	CASP1	834	0001666 // response to hypoxia // inferred from electronic annotation /// 0006508 // proteolysis // inferred from direct assay /// 0006508 // proteolysis // inferred from electronic annotation /// 0006508 // proteolysis // traceable author statement /// 0006915 // apoptosis // inferred from electronic annotation /// 0006915 // apoptosis // traceable author statement /// 0006917 // induction of ap…	0005576 // extracellular region // inferred from electronic annotation /// 0005622 // intracellular // inferred from electronic annotation /// 0005634 // nucleus // inferred from direct assay /// 0005730 // nucleolus // inferred from direct assay /// 0005737 // cytoplasm // inferred from electronic annotation /// 0005737 // cytoplasm // inferred from direct assay	0004197 // cysteine-type endopeptidase activity // traceable author statement /// 0004197 // cysteine-type endopeptidase activity // inferred from electronic annotation /// 0005515 // protein binding // inferred from physical interaction /// 0005515 // protein binding // inferred from electronic annotation /// 0008233 // peptidase activity // inferred from electronic annotation /// 0008234 // cys…	chr11:104402161-104410412 (-) // 99.15 // q22.3
211368_s_at	2.35474	up	CASP1	834	0001666 // response to hypoxia // inferred from electronic annotation /// 0006508 // proteolysis // inferred from direct assay /// 0006508 // proteolysis // inferred from electronic annotation /// 0006508 // proteolysis // traceable author statement /// 0006915 // apoptosis // inferred from electronic annotation /// 0006915 // apoptosis // traceable author statement /// 0006917 // induction of ap…	0005576 // extracellular region // inferred from electronic annotation /// 0005622 // intracellular // inferred from electronic annotation /// 0005634 // nucleus // inferred from direct assay /// 0005730 // nucleolus // inferred from direct assay /// 0005737 // cytoplasm // inferred from electronic annotation /// 0005737 // cytoplasm // inferred from direct assay	0004197 // cysteine-type endopeptidase activity // traceable author statement /// 0004197 // cysteine-type endopeptidase activity // inferred from electronic annotation /// 0005515 // protein binding // inferred from physical interaction /// 0005515 // protein binding // inferred from electronic annotation /// 0008233 // peptidase activity // inferred from electronic annotation /// 0008234 // cys…	chr11:104402161-104410412 (-) // 97.67 // q22.3
207467_x_at	2.03285	up	CAST	831			0004866 // endopeptidase inhibitor activity // inferred from electronic annotation /// 0004866 // endopeptidase inhibitor activity // traceable author statement /// 0004869 // cysteine-type endopeptidase inhibitor activity // inferred from electronic annotation /// 0005515 // protein binding // inferred from physical interaction /// 0010859 // calcium-dependent cysteine-type endopeptidase inhibit…	chr5:96105028-96134871 (+) // 95.04 // q15
208908_s_at	2.16576	up	CAST	831			0004866 // endopeptidase inhibitor activity // inferred from electronic annotation /// 0004866 // endopeptidase inhibitor activity // traceable author statement /// 0004869 // cysteine-type endopeptidase inhibitor activity // inferred from electronic annotation /// 0005515 // protein binding // inferred from physical interaction /// 0010859 // calcium-dependent cysteine-type endopeptidase inhibit…	chr5:96089768-96134279 (+) // 99.21 // q15
220175_s_at	2.0008	up	CBWD1 /// CBWD2 /// CBWD3 /// CBWD5 /// CBWD6 /// CBWD7	150472 /// 220869 /// 445571 /// 55871 /// 644019 /// 728013			0000166 // nucleotide binding // inferred from electronic annotation /// 0005515 // protein binding // inferred from physical interaction /// 0005524 // ATP binding // inferred from electronic annotation	chr2:113936476-113969846 (+) // 92.99 // q14.1 /// chr9:70070977-70104379 (+) // 93.43 // q13 /// chr9:42671188-42704588 (+) // 93.14 // p11.2 /// chr9:68494726-68528114 (-) // 93.72 // q12 /// chr9:69672192-69705592 (-) // 93.14 // q12 /// chr9:69471280-69504683 (-) // 92.7 // q12 /// chr9:111410-144773 (-) // 92.7 // p24.3
220094_s_at	2.27229	up	CCDC90A	63933		0005739 // mitochondrion // inferred from electronic annotation /// 0016020 // membrane // inferred from electronic annotation /// 0016021 // integral to membrane // inferred from electronic annotation		chr6:13898999-13922779 (-) // 72.75 // p23
203645_s_at	2.02905	up	CD163	9332	0006953 // acute-phase response // inferred from electronic annotation /// 0006954 // inflammatory response // inferred from electronic annotation	0005576 // extracellular region // non-traceable author statement /// 0005576 // extracellular region // inferred from electronic annotation /// 0005886 // plasma membrane // inferred from electronic annotation /// 0005887 // integral to plasma membrane // traceable author statement /// 0016020 // membrane // inferred from electronic annotation /// 0016021 // integral to membrane // inferred from…	0005044 // scavenger receptor activity // non-traceable author statement /// 0005044 // scavenger receptor activity // inferred from electronic annotation /// 0005044 // scavenger receptor activity // traceable author statement /// 0005515 // protein binding // inferred from physical interaction	chr12:7515042-7547639 (-) // 97.76 // p13.31
215049_x_at	2.04809	up	CD163	9332	0006953 // acute-phase response // inferred from electronic annotation /// 0006954 // inflammatory response // inferred from electronic annotation	0005576 // extracellular region // non-traceable author statement /// 0005576 // extracellular region // inferred from electronic annotation /// 0005886 // plasma membrane // inferred from electronic annotation /// 0005887 // integral to plasma membrane // traceable author statement /// 0016020 // membrane // inferred from electronic annotation /// 0016021 // integral to membrane // inferred from…	0005044 // scavenger receptor activity // non-traceable author statement /// 0005044 // scavenger receptor activity // inferred from electronic annotation /// 0005044 // scavenger receptor activity // traceable author statement /// 0005515 // protein binding // inferred from physical interaction	chr12:7515038-7547639 (-) // 97.81 // p13.31
205789_at	2.23134	up	CD1D	912	0006955 // immune response // inferred from electronic annotation /// 0016045 // detection of bacterium // traceable author statement /// 0019882 // antigen processing and presentation // inferred from electronic annotation /// 0044419 // interspecies interaction between organisms // inferred from electronic annotation /// 0045058 // T cell selection // traceable author statement /// 0045087 // i…	0005764 // lysosome // inferred from electronic annotation /// 0005765 // lysosomal membrane // inferred from electronic annotation /// 0005768 // endosome // inferred from electronic annotation /// 0005886 // plasma membrane // inferred from electronic annotation /// 0005887 // integral to plasma membrane // traceable author statement /// 0010008 // endosome membrane // inferred from electronic …	0004872 // receptor activity // inferred by curator /// 0030881 // beta-2-microglobulin binding // traceable author statement /// 0030884 // exogenous lipid antigen binding // inferred from direct assay /// 0046982 // protein heterodimerization activity // inferred from physical interaction	chr1:156417344-156421295 (+) // 86.86 // q23.1
206488_s_at	2.55343	up	CD36	948	0001954 // positive regulation of cell-matrix adhesion // inferred from direct assay /// 0006629 // lipid metabolic process // non-traceable author statement /// 0006810 // transport // inferred from electronic annotation /// 0007155 // cell adhesion // traceable author statement /// 0007155 // cell adhesion // inferred from electronic annotation /// 0007263 // nitric oxide mediated signal transd…	0005624 // membrane fraction // traceable author statement /// 0005794 // Golgi apparatus // inferred from direct assay /// 0005886 // plasma membrane // not recorded /// 0005887 // integral to plasma membrane // traceable author statement /// 0009986 // cell surface // inferred from direct assay /// 0009986 // cell surface // inferred from sequence or structural similarity /// 0016020 // membran…	0004872 // receptor activity // inferred from electronic annotation /// 0005041 // low-density lipoprotein receptor activity // inferred from mutant phenotype /// 0005041 // low-density lipoprotein receptor activity // traceable author statement /// 0005515 // protein binding // inferred from electronic annotation /// 0008034 // lipoprotein binding // inferred from direct assay /// 0008035 // hig…	chr7:80113568-80141668 (+) // 99.45 // q21.11
201925_s_at	2.54434	up	CD55	1604	0006955 // immune response // inferred from electronic annotation /// 0006958 // complement activation, classical pathway // inferred from electronic annotation /// 0007204 // elevation of cytosolic calcium ion concentration // inferred from direct assay /// 0045087 // innate immune response // inferred from electronic annotation /// 0045730 // respiratory burst // non-traceable author statement	0005625 // soluble fraction // traceable author statement /// 0005886 // plasma membrane // inferred from electronic annotation /// 0005887 // integral to plasma membrane // traceable author statement /// 0016020 // membrane // inferred from electronic annotation /// 0031225 // anchored to membrane // inferred from electronic annotation /// 0045121 // membrane raft // inferred from direct assay		chr1:205561668-205600469 (+) // 98.86 // q32.2
205173_x_at	2.61988	up	CD58	965	0007155 // cell adhesion // non-traceable author statement /// 0016337 // cell-cell adhesion // non-traceable author statement	0005886 // plasma membrane // inferred from electronic annotation /// 0005887 // integral to plasma membrane // non-traceable author statement /// 0016020 // membrane // inferred from electronic annotation /// 0016021 // integral to membrane // inferred from electronic annotation /// 0031225 // anchored to membrane // inferred from electronic annotation	0005515 // protein binding // inferred from physical interaction	chr1:116858679-116915126 (-) // 100.0 // p13.1
216942_s_at	2.39576	up	CD58	965	0007155 // cell adhesion // non-traceable author statement /// 0016337 // cell-cell adhesion // non-traceable author statement	0005886 // plasma membrane // inferred from electronic annotation /// 0005887 // integral to plasma membrane // non-traceable author statement /// 0016020 // membrane // inferred from electronic annotation /// 0016021 // integral to membrane // inferred from electronic annotation /// 0031225 // anchored to membrane // inferred from electronic annotation	0005515 // protein binding // inferred from physical interaction	chr1:116863375-116888735 (-) // 97.53 // p13.1
202910_s_at	2.10603	up	CD97	976	0006928 // cell motion // traceable author statement /// 0006954 // inflammatory response // traceable author statement /// 0006955 // immune response // traceable author statement /// 0007155 // cell adhesion // traceable author statement /// 0007155 // cell adhesion // inferred from electronic annotation /// 0007165 // signal transduction // inferred from electronic annotation /// 0007166 // ce…	0005576 // extracellular region // inferred from electronic annotation /// 0005886 // plasma membrane // traceable author statement /// 0005886 // plasma membrane // inferred from electronic annotation /// 0005887 // integral to plasma membrane // traceable author statement /// 0016020 // membrane // inferred from electronic annotation /// 0016021 // integral to membrane // inferred from electron…	0004871 // signal transducer activity // inferred from electronic annotation /// 0004872 // receptor activity // inferred from electronic annotation /// 0004888 // transmembrane receptor activity // inferred from electronic annotation /// 0004888 // transmembrane receptor activity // traceable author statement /// 0004930 // G-protein coupled receptor activity // traceable author statement /// 00…	chr19:14353265-14380533 (+) // 99.18 // p13.12
208727_s_at	2.88091	up	CDC42	998	0007097 // nuclear migration // inferred from electronic annotation /// 0007163 // establishment or maintenance of cell polarity // traceable author statement /// 0007264 // small GTPase mediated signal transduction // inferred from electronic annotation /// 0030036 // actin cytoskeleton organization // inferred from direct assay /// 0030225 // macrophage differentiation // traceable author state…	0005622 // intracellular // inferred from electronic annotation /// 0005737 // cytoplasm // inferred from direct assay /// 0005829 // cytosol // not recorded /// 0005886 // plasma membrane // inferred from direct assay /// 0005886 // plasma membrane // inferred from electronic annotation /// 0016020 // membrane // inferred from electronic annotation /// 0030175 // filopodium // inferred from dire…	0000166 // nucleotide binding // inferred from electronic annotation /// 0003924 // GTPase activity // traceable author statement /// 0005515 // protein binding // inferred from physical interaction /// 0005515 // protein binding // inferred from electronic annotation /// 0005525 // GTP binding // inferred from electronic annotation /// 0030742 // GTP-dependent protein binding // inferred from el…	chr1:22251768-22290847 (+) // 96.98 // p36.12 /// chr4:22337844-22338744 (-) // 92.91 // p15.31
209288_s_at	2.27429	up	CDC42EP3	10602	0007165 // signal transduction // traceable author statement /// 0008360 // regulation of cell shape // inferred from electronic annotation	0005737 // cytoplasm // inferred from electronic annotation /// 0005856 // cytoskeleton // inferred from electronic annotation /// 0012505 // endomembrane system // inferred from electronic annotation /// 0015629 // actin cytoskeleton // inferred from direct assay /// 0016020 // membrane // inferred from electronic annotation	0005515 // protein binding // inferred from electronic annotation /// 0005519 // cytoskeletal regulatory protein binding // traceable author statement	chr2:37725486-37752803 (-) // 94.76 // p22.2
205382_s_at	2.02768	up	CFD	1675	0006508 // proteolysis // traceable author statement /// 0006508 // proteolysis // inferred from electronic annotation /// 0006955 // immune response // inferred from electronic annotation /// 0006956 // complement activation // traceable author statement /// 0006957 // complement activation, alternative pathway // not recorded /// 0006957 // complement activation, alternative pathway // inferred…	0005576 // extracellular region // not recorded /// 0005576 // extracellular region // inferred from electronic annotation /// 0005615 // extracellular space // inferred from electronic annotation /// 0031093 // platelet alpha granule lumen // not recorded	0003824 // catalytic activity // inferred from electronic annotation /// 0004252 // serine-type endopeptidase activity // traceable author statement /// 0004252 // serine-type endopeptidase activity // inferred from electronic annotation /// 0008233 // peptidase activity // inferred from electronic annotation /// 0008236 // serine-type peptidase activity // inferred from electronic annotation ///…	chr19:810710-814569 (+) // 78.99 // p13.3
211317_s_at	2.18709	up	CFLAR	8837	0006508 // proteolysis // inferred from electronic annotation /// 0006915 // apoptosis // inferred from electronic annotation /// 0006916 // anti-apoptosis // traceable author statement /// 0006916 // anti-apoptosis // inferred from mutant phenotype /// 0008624 // induction of apoptosis by extracellular signals // traceable author statement /// 0042981 // regulation of apoptosis // inferred from …		0004197 // cysteine-type endopeptidase activity // inferred from electronic annotation /// 0005515 // protein binding // inferred from physical interaction /// 0005515 // protein binding // inferred from electronic annotation /// 0008234 // cysteine-type peptidase activity // inferred from electronic annotation	chr2:201702921-201736855 (+) // 93.09 // q33.1
211862_x_at	2.15843	up	CFLAR	8837	0006508 // proteolysis // inferred from electronic annotation /// 0006915 // apoptosis // inferred from electronic annotation /// 0006916 // anti-apoptosis // traceable author statement /// 0006916 // anti-apoptosis // inferred from mutant phenotype /// 0008624 // induction of apoptosis by extracellular signals // traceable author statement /// 0042981 // regulation of apoptosis // inferred from …		0004197 // cysteine-type endopeptidase activity // inferred from electronic annotation /// 0005515 // protein binding // inferred from physical interaction /// 0005515 // protein binding // inferred from electronic annotation /// 0008234 // cysteine-type peptidase activity // inferred from electronic annotation	chr2:201702833-201733911 (+) // 93.88 // q33.1
202537_s_at	2.13857	up	CHMP2B	25978	0006810 // transport // inferred from electronic annotation /// 0015031 // protein transport // inferred from electronic annotation	0005622 // intracellular // inferred from direct assay /// 0005737 // cytoplasm // inferred from electronic annotation /// 0005768 // endosome // inferred from electronic annotation /// 0016020 // membrane // inferred from electronic annotation /// 0031902 // late endosome membrane // inferred from electronic annotation	0005515 // protein binding // inferred from physical interaction /// 0019904 // protein domain specific binding // inferred from physical interaction	chr3:87359164-87385766 (+) // 93.95 // p11.2
218085_at	2.32532	up	CHMP5	51510	0001919 // regulation of receptor recycling // inferred from electronic annotation /// 0006810 // transport // inferred from electronic annotation /// 0007040 // lysosome organization // inferred from electronic annotation /// 0008333 // endosome to lysosome transport // inferred from electronic annotation /// 0015031 // protein transport // inferred from electronic annotation	0005634 // nucleus // inferred from electronic annotation /// 0005737 // cytoplasm // inferred from electronic annotation /// 0005768 // endosome // inferred from electronic annotation /// 0010008 // endosome membrane // inferred from electronic annotation /// 0016020 // membrane // inferred from electronic annotation	0005515 // protein binding // inferred from physical interaction	chr9:33255047-33271510 (+) // 99.18 // p13.3 /// chrX:46468878-46470226 (-) // 93.74 // p11.3
209571_at	2.20411	up	CIR	9541	0006350 // transcription // inferred from electronic annotation /// 0006355 // regulation of transcription, DNA-dependent // inferred from electronic annotation /// 0006397 // mRNA processing // inferred from electronic annotation /// 0008380 // RNA splicing // inferred from electronic annotation /// 0045892 // negative regulation of transcription, DNA-dependent // inferred from direct assay	0000118 // histone deacetylase complex // inferred from direct assay /// 0005634 // nucleus // inferred from direct assay /// 0005634 // nucleus // inferred from electronic annotation /// 0016607 // nuclear speck // inferred from electronic annotation	0003700 // transcription factor activity // traceable author statement /// 0003714 // transcription corepressor activity // traceable author statement /// 0005515 // protein binding // inferred from physical interaction	chr2:174921339-174968627 (-) // 91.31 // q31.1
200998_s_at	2.21162	up	CKAP4	10970		0005624 // membrane fraction // traceable author statement /// 0005783 // endoplasmic reticulum // inferred from electronic annotation /// 0016020 // membrane // inferred from electronic annotation /// 0016021 // integral to membrane // traceable author statement /// 0016021 // integral to membrane // inferred from electronic annotation /// 0033116 // ER-Golgi intermediate compartment membrane //…		chr12:105155784-105165843 (-) // 90.75 // q23.3
210346_s_at	2.50146	up	CLK4	57396	0006468 // protein amino acid phosphorylation // inferred from electronic annotation /// 0018108 // peptidyl-tyrosine phosphorylation // inferred from electronic annotation /// 0046777 // protein amino acid autophosphorylation // inferred from electronic annotation	0005634 // nucleus // inferred from electronic annotation	0000166 // nucleotide binding // inferred from electronic annotation /// 0004672 // protein kinase activity // inferred from electronic annotation /// 0004674 // protein serine/threonine kinase activity // inferred from electronic annotation /// 0004713 // protein tyrosine kinase activity // inferred from electronic annotation /// 0005524 // ATP binding // inferred from electronic annotation /// …	chr2:201426869-201437607 (-) // 62.25 // q33.1
204313_s_at	2.02196	up	CREB1	1385	0006350 // transcription // inferred from electronic annotation /// 0006351 // transcription, DNA-dependent // traceable author statement /// 0006355 // regulation of transcription, DNA-dependent // inferred from electronic annotation /// 0006468 // protein amino acid phosphorylation // inferred from direct assay /// 0007165 // signal transduction // traceable author statement /// 0007409 // axon…	0005634 // nucleus // traceable author statement /// 0005634 // nucleus // inferred from electronic annotation /// 0005634 // nucleus // inferred from direct assay /// 0005654 // nucleoplasm // not recorded /// 0005667 // transcription factor complex // inferred from electronic annotation	0003677 // DNA binding // inferred from electronic annotation /// 0003700 // transcription factor activity // traceable author statement /// 0003700 // transcription factor activity // inferred from electronic annotation /// 0003700 // transcription factor activity // inferred from direct assay /// 0003712 // transcription cofactor activity // traceable author statement /// 0005515 // protein bin…	chr2:208102908-208171806 (+) // 90.83 // q33.3
205931_s_at	2.10394	up	CREB5	9586	0006350 // transcription // inferred from electronic annotation /// 0006355 // regulation of transcription, DNA-dependent // inferred from electronic annotation /// 0006366 // transcription from RNA polymerase II promoter // traceable author statement /// 0045893 // positive regulation of transcription, DNA-dependent // inferred from direct assay	0005622 // intracellular // inferred from electronic annotation /// 0005634 // nucleus // inferred by curator /// 0005634 // nucleus // inferred from electronic annotation	0003677 // DNA binding // inferred from electronic annotation /// 0003700 // transcription factor activity // inferred from direct assay /// 0003700 // transcription factor activity // inferred from electronic annotation /// 0005515 // protein binding // inferred from physical interaction /// 0008270 // zinc ion binding // inferred from electronic annotation /// 0043565 // sequence-specific DNA b…	chr7:28441758-28826142 (+) // 92.63 // p15.1
202160_at	2.55558	up	CREBBP	1387	0001666 // response to hypoxia // traceable author statement /// 0006350 // transcription // inferred from electronic annotation /// 0006355 // regulation of transcription, DNA-dependent // inferred from direct assay /// 0006355 // regulation of transcription, DNA-dependent // inferred from electronic annotation /// 0006355 // regulation of transcription, DNA-dependent // traceable author stateme…	0000123 // histone acetyltransferase complex // inferred from electronic annotation /// 0000940 // outer kinetochore of condensed chromosome // inferred from electronic annotation /// 0005634 // nucleus // inferred by curator /// 0005634 // nucleus // inferred from electronic annotation /// 0005634 // nucleus // traceable author statement /// 0005667 // transcription factor complex // inferred fr…	0003677 // DNA binding // inferred from electronic annotation /// 0003700 // transcription factor activity // traceable author statement /// 0003700 // transcription factor activity // inferred from electronic annotation /// 0003712 // transcription cofactor activity // inferred from electronic annotation /// 0003713 // transcription coactivator activity // inferred from direct assay /// 0003713 …	chr16:3716569-3870712 (-) // 96.63 // p13.3
221541_at	2.07926	up	CRISPLD2	83716	0030324 // lung development // inferred from electronic annotation	0005576 // extracellular region // inferred from electronic annotation /// 0030133 // transport vesicle // inferred from direct assay		chr16:83411112-83500614 (+) // 92.17 // q24.1
222235_s_at	2.06198	up	CSGALNACT2	55454	0030166 // proteoglycan biosynthetic process // inferred from direct assay /// 0050650 // chondroitin sulfate proteoglycan biosynthetic process // inferred from direct assay /// 0050651 // dermatan sulfate proteoglycan biosynthetic process // inferred from direct assay /// 0050652 // dermatan sulfate proteoglycan biosynthetic process, polysaccharide chain biosynthetic process // traceable author …	0005794 // Golgi apparatus // inferred from electronic annotation /// 0016020 // membrane // inferred from electronic annotation /// 0016021 // integral to membrane // inferred from electronic annotation /// 0030173 // integral to Golgi membrane // non-traceable author statement /// 0032580 // Golgi cisterna membrane // inferred from electronic annotation	0005515 // protein binding // traceable author statement /// 0008376 // acetylgalactosaminyltransferase activity // inferred from direct assay /// 0016740 // transferase activity // inferred from electronic annotation /// 0016758 // transferase activity, transferring hexosyl groups // inferred from electronic annotation /// 0046872 // metal ion binding // inferred from electronic annotation /// 0…	chr10:42998706-43000750 (+) // 94.07 // q11.21 /// chrX:105457417-105459476 (+) // 98.74 // q22.3 /// chrX:100098894-100100949 (+) // 92.03 // q22.1
204971_at	2.14993	up	CSTA	1475	0010466 // negative regulation of peptidase activity // inferred from direct assay /// 0018149 // peptide cross-linking // inferred from direct assay /// 0030216 // keratinocyte differentiation // inferred from direct assay	0001533 // cornified envelope // inferred from direct assay /// 0005622 // intracellular // inferred from electronic annotation /// 0005634 // nucleus // inferred from direct assay /// 0005737 // cytoplasm // inferred from electronic annotation /// 0005737 // cytoplasm // inferred from direct assay	0002020 // protease binding // inferred from physical interaction /// 0004866 // endopeptidase inhibitor activity // inferred from electronic annotation /// 0004869 // cysteine-type endopeptidase inhibitor activity // inferred from electronic annotation /// 0004869 // cysteine-type endopeptidase inhibitor activity // inferred from direct assay /// 0005198 // structural molecule activity // inferr…	chr3:123526784-123543201 (+) // 99.77 // q21.1
218924_s_at	2.2076	up	CTBS	1486	0005975 // carbohydrate metabolic process // inferred from electronic annotation /// 0006032 // chitin catabolic process // inferred from electronic annotation /// 0008152 // metabolic process // inferred from electronic annotation	0005764 // lysosome // inferred from electronic annotation	0003824 // catalytic activity // inferred from electronic annotation /// 0004553 // hydrolase activity, hydrolyzing O-glycosyl compounds // inferred from electronic annotation /// 0004568 // chitinase activity // inferred from electronic annotation /// 0016787 // hydrolase activity // inferred from electronic annotation /// 0016798 // hydrolase activity, acting on glycosyl bonds // inferred from …	chr1:84792809-84812686 (-) // 97.9 // p22.3
202436_s_at	2.32505	up	CYP1B1	1545	0006725 // cellular aromatic compound metabolic process // inferred from electronic annotation /// 0007601 // visual perception // traceable author statement /// 0008210 // estrogen metabolic process // inferred from electronic annotation /// 0009404 // toxin metabolic process // inferred from electronic annotation /// 0010033 // response to organic substance // inferred from electronic annotatio…	0005783 // endoplasmic reticulum // inferred from electronic annotation /// 0005789 // endoplasmic reticulum membrane // inferred from electronic annotation /// 0005792 // microsome // inferred from electronic annotation /// 0016020 // membrane // inferred from electronic annotation	0004497 // monooxygenase activity // traceable author statement /// 0004497 // monooxygenase activity // inferred from electronic annotation /// 0005506 // iron ion binding // inferred from electronic annotation /// 0005515 // protein binding // inferred from physical interaction /// 0009055 // electron carrier activity // inferred from electronic annotation /// 0016491 // oxidoreductase activity…	chr2:38148155-38157214 (-) // 98.62 // p22.2
202437_s_at	2.23617	up	CYP1B1	1545	0006725 // cellular aromatic compound metabolic process // inferred from electronic annotation /// 0007601 // visual perception // traceable author statement /// 0008210 // estrogen metabolic process // inferred from electronic annotation /// 0009404 // toxin metabolic process // inferred from electronic annotation /// 0010033 // response to organic substance // inferred from electronic annotatio…	0005783 // endoplasmic reticulum // inferred from electronic annotation /// 0005789 // endoplasmic reticulum membrane // inferred from electronic annotation /// 0005792 // microsome // inferred from electronic annotation /// 0016020 // membrane // inferred from electronic annotation	0004497 // monooxygenase activity // traceable author statement /// 0004497 // monooxygenase activity // inferred from electronic annotation /// 0005506 // iron ion binding // inferred from electronic annotation /// 0005515 // protein binding // inferred from physical interaction /// 0009055 // electron carrier activity // inferred from electronic annotation /// 0016491 // oxidoreductase activity…	chr2:38148249-38156796 (-) // 99.4 // p22.2
206515_at	2.02224	up	CYP4F3	4051	0006691 // leukotriene metabolic process // traceable author statement /// 0055114 // oxidation reduction // inferred from electronic annotation	0005783 // endoplasmic reticulum // inferred from electronic annotation /// 0005789 // endoplasmic reticulum membrane // inferred from electronic annotation /// 0005792 // microsome // inferred from electronic annotation /// 0016020 // membrane // inferred from electronic annotation /// 0016021 // integral to membrane // inferred from electronic annotation	0004497 // monooxygenase activity // traceable author statement /// 0004497 // monooxygenase activity // inferred from electronic annotation /// 0005506 // iron ion binding // inferred from electronic annotation /// 0009055 // electron carrier activity // inferred from electronic annotation /// 0016491 // oxidoreductase activity // inferred from electronic annotation /// 0020037 // heme binding /…	chr19:15612706-16247226 (+) // 41.54 // p13.12
205033_s_at	3.43295	up	DEFA1 /// DEFA3 /// LOC728358	1667 /// 1668 /// 728358	0006805 // xenobiotic metabolic process // inferred from electronic annotation /// 0006935 // chemotaxis // traceable author statement /// 0006952 // defense response // inferred from electronic annotation /// 0006955 // immune response // traceable author statement /// 0009615 // response to virus // inferred from electronic annotation /// 0042742 // defense response to bacterium // inferred fro…	0005576 // extracellular region // inferred from electronic annotation /// 0005615 // extracellular space // inferred from electronic annotation		chr8:6841697-6863221 (-) // 98.98 // p23.1
212561_at	2.1106	up	DENND5A	23258				chr11:9116947-9243409 (-) // 96.17 // p15.4
206061_s_at	2.10609	up	DICER1	23405	0001525 // angiogenesis // inferred from electronic annotation /// 0006396 // RNA processing // inferred from electronic annotation /// 0019827 // stem cell maintenance // inferred from electronic annotation /// 0030324 // lung development // inferred from electronic annotation /// 0030326 // embryonic limb morphogenesis // inferred from electronic annotation /// 0030422 // RNA interference, prod…	0005622 // intracellular // non-traceable author statement /// 0005622 // intracellular // inferred from electronic annotation /// 0005634 // nucleus // inferred from direct assay /// 0005737 // cytoplasm // inferred from direct assay /// 0005794 // Golgi apparatus // inferred from direct assay /// 0016442 // RNA-induced silencing complex // inferred from direct assay	0000166 // nucleotide binding // inferred from electronic annotation /// 0003676 // nucleic acid binding // inferred from electronic annotation /// 0003723 // RNA binding // inferred from electronic annotation /// 0003725 // double-stranded RNA binding // inferred from direct assay /// 0003725 // double-stranded RNA binding // inferred from electronic annotation /// 0004386 // helicase activity /…	chr14:94625511-94677808 (-) // 99.3 // q32.13
212820_at	2.43032	up	DMXL2	23312		0008021 // synaptic vesicle // inferred from direct assay /// 0016020 // membrane // inferred from electronic annotation /// 0030054 // cell junction // inferred from electronic annotation /// 0031410 // cytoplasmic vesicle // inferred from electronic annotation /// 0045202 // synapse // inferred from electronic annotation	0017137 // Rab GTPase binding // inferred from direct assay	chr15:49527199-49560765 (-) // 98.88 // q21.2
213160_at	2.35476	up	DOCK2	1794	0001766 // membrane raft polarization // inferred from electronic annotation /// 0001768 // establishment of T cell polarity // inferred from electronic annotation /// 0001771 // formation of immunological synapse // inferred from electronic annotation /// 0006935 // chemotaxis // inferred from electronic annotation /// 0007010 // cytoskeleton organization // inferred from electronic annotation /…	0005737 // cytoplasm // inferred from electronic annotation /// 0005829 // cytosol // not recorded /// 0005856 // cytoskeleton // inferred from electronic annotation /// 0012505 // endomembrane system // inferred from electronic annotation /// 0016020 // membrane // inferred from electronic annotation	0005085 // guanyl-nucleotide exchange factor activity // inferred from electronic annotation /// 0005506 // iron ion binding // inferred from electronic annotation /// 0005515 // protein binding // inferred from physical interaction /// 0009055 // electron carrier activity // inferred from electronic annotation /// 0020037 // heme binding // inferred from electronic annotation /// 0030675 // Rac …	chr5:168996870-169443191 (+) // 98.48 // q35.1
204646_at	2.51879	up	DPYD	1806	0006145 // purine base catabolic process // inferred from mutant phenotype /// 0006207 // 'de novo' pyrimidine base biosynthetic process // inferred from electronic annotation /// 0006208 // pyrimidine base catabolic process // inferred from electronic annotation /// 0006208 // pyrimidine base catabolic process // inferred from mutant phenotype /// 0006208 // pyrimidine base catabolic process // …	0005737 // cytoplasm // inferred from direct assay /// 0005737 // cytoplasm // inferred from electronic annotation /// 0005829 // cytosol // not recorded /// 0005829 // cytosol // inferred from direct assay /// 0005829 // cytosol // inferred from electronic annotation	0003824 // catalytic activity // inferred from electronic annotation /// 0004152 // dihydroorotate dehydrogenase activity // inferred from electronic annotation /// 0004158 // dihydroorotate oxidase activity // inferred from electronic annotation /// 0004159 // dihydrouracil dehydrogenase (NAD+) activity // not recorded /// 0005488 // binding // inferred from electronic annotation /// 0005506 // …	chr1:97315889-98159167 (-) // 98.53 // p21.3
200762_at	2.23625	up	DPYSL2	1808	0006139 // nucleobase, nucleoside, nucleotide and nucleic acid metabolic process // traceable author statement /// 0007165 // signal transduction // traceable author statement /// 0007275 // multicellular organismal development // inferred from electronic annotation /// 0007399 // nervous system development // traceable author statement /// 0007399 // nervous system development // inferred from e…	0005737 // cytoplasm // inferred from electronic annotation /// 0005737 // cytoplasm // inferred from direct assay /// 0005739 // mitochondrion // inferred from electronic annotation /// 0005856 // cytoskeleton // inferred from direct assay /// 0030424 // axon // inferred from electronic annotation /// 0030425 // dendrite // inferred from electronic annotation /// 0043025 // cell soma // inferred…	0004157 // dihydropyrimidinase activity // traceable author statement /// 0005515 // protein binding // inferred from physical interaction /// 0016787 // hydrolase activity // inferred from electronic annotation /// 0016810 // hydrolase activity, acting on carbon-nitrogen (but not peptide) bonds // inferred from electronic annotation	chr8:26491372-26571607 (+) // 79.03 // p21.2
201041_s_at	2.58504	up	DUSP1	1843	0006470 // protein amino acid dephosphorylation // inferred from electronic annotation /// 0006950 // response to stress // inferred from electronic annotation /// 0006979 // response to oxidative stress // traceable author statement /// 0007049 // cell cycle // inferred from electronic annotation /// 0007242 // intracellular signaling cascade // inferred from electronic annotation /// 0016311 //…		0004721 // phosphoprotein phosphatase activity // inferred from electronic annotation /// 0004725 // protein tyrosine phosphatase activity // inferred from electronic annotation /// 0004726 // non-membrane spanning protein tyrosine phosphatase activity // traceable author statement /// 0005515 // protein binding // inferred from physical interaction /// 0008138 // protein tyrosine/serine/threonin…	chr5:172127706-172130809 (-) // 99.95 // q35.1
208891_at	2.52477	up	DUSP6	1848	0000188 // inactivation of MAPK activity // inferred from direct assay /// 0006470 // protein amino acid dephosphorylation // traceable author statement /// 0006470 // protein amino acid dephosphorylation // inferred from electronic annotation /// 0016311 // dephosphorylation // inferred from electronic annotation	0005625 // soluble fraction // traceable author statement /// 0005654 // nucleoplasm // not recorded /// 0005737 // cytoplasm // inferred from direct assay /// 0005737 // cytoplasm // inferred from electronic annotation	0004721 // phosphoprotein phosphatase activity // inferred from electronic annotation /// 0004722 // protein serine/threonine phosphatase activity // inferred from direct assay /// 0004725 // protein tyrosine phosphatase activity // not recorded /// 0004725 // protein tyrosine phosphatase activity // inferred from direct assay /// 0004725 // protein tyrosine phosphatase activity // inferred from …	chr12:88265969-88270295 (-) // 99.0 // q21.33
208892_s_at	2.28176	up	DUSP6	1848	0000188 // inactivation of MAPK activity // inferred from direct assay /// 0006470 // protein amino acid dephosphorylation // traceable author statement /// 0006470 // protein amino acid dephosphorylation // inferred from electronic annotation /// 0016311 // dephosphorylation // inferred from electronic annotation	0005625 // soluble fraction // traceable author statement /// 0005654 // nucleoplasm // not recorded /// 0005737 // cytoplasm // inferred from direct assay /// 0005737 // cytoplasm // inferred from electronic annotation	0004721 // phosphoprotein phosphatase activity // inferred from electronic annotation /// 0004722 // protein serine/threonine phosphatase activity // inferred from direct assay /// 0004725 // protein tyrosine phosphatase activity // not recorded /// 0004725 // protein tyrosine phosphatase activity // inferred from direct assay /// 0004725 // protein tyrosine phosphatase activity // inferred from …	chr12:88265969-88270295 (-) // 99.0 // q21.33
208893_s_at	2.46223	up	DUSP6	1848	0000188 // inactivation of MAPK activity // inferred from direct assay /// 0006470 // protein amino acid dephosphorylation // traceable author statement /// 0006470 // protein amino acid dephosphorylation // inferred from electronic annotation /// 0016311 // dephosphorylation // inferred from electronic annotation	0005625 // soluble fraction // traceable author statement /// 0005654 // nucleoplasm // not recorded /// 0005737 // cytoplasm // inferred from direct assay /// 0005737 // cytoplasm // inferred from electronic annotation	0004721 // phosphoprotein phosphatase activity // inferred from electronic annotation /// 0004722 // protein serine/threonine phosphatase activity // inferred from direct assay /// 0004725 // protein tyrosine phosphatase activity // not recorded /// 0004725 // protein tyrosine phosphatase activity // inferred from direct assay /// 0004725 // protein tyrosine phosphatase activity // inferred from …	chr12:88266536-88270371 (-) // 99.14 // q21.33
207610_s_at	2.58783	up	EMR2	30817	0007165 // signal transduction // inferred from electronic annotation /// 0007166 // cell surface receptor linked signal transduction // inferred from electronic annotation /// 0007186 // G-protein coupled receptor protein signaling pathway // inferred from electronic annotation /// 0007186 // G-protein coupled receptor protein signaling pathway // traceable author statement /// 0007218 // neurop…	0005886 // plasma membrane // inferred from electronic annotation /// 0016020 // membrane // inferred from electronic annotation /// 0016021 // integral to membrane // inferred from electronic annotation /// 0016021 // integral to membrane // traceable author statement	0004871 // signal transducer activity // inferred from electronic annotation /// 0004872 // receptor activity // inferred from electronic annotation /// 0004888 // transmembrane receptor activity // inferred from electronic annotation /// 0004930 // G-protein coupled receptor activity // inferred from electronic annotation /// 0004930 // G-protein coupled receptor activity // traceable author sta…	chr19:14707368-14748637 (-) // 98.11 // p13.12
204774_at	2.04042	up	EVI2A	2123		0016020 // membrane // inferred from electronic annotation /// 0016021 // integral to membrane // inferred from electronic annotation	0004888 // transmembrane receptor activity // non-traceable author statement	chr17:26668801-26672835 (-) // 99.74 // q11.2
222127_s_at	2.42176	up	EXOC1	55763	0006810 // transport // inferred from electronic annotation /// 0006887 // exocytosis // non-traceable author statement /// 0006887 // exocytosis // inferred from electronic annotation /// 0015031 // protein transport // inferred from electronic annotation	0000145 // exocyst // non-traceable author statement		chr4:56443649-56465930 (+) // 88.7 // q12
209683_at	2.17763	up	FAM49A	81553		0005622 // intracellular // inferred from direct assay		chr2:16594600-16668769 (-) // 88.65 // p24.3
209829_at	2.17234	up	FAM65B	9750	0007275 // multicellular organismal development // inferred from electronic annotation /// 0007517 // muscle organ development // inferred from electronic annotation /// 0007519 // skeletal muscle tissue development // inferred from electronic annotation /// 0030154 // cell differentiation // inferred from electronic annotation	0005737 // cytoplasm // inferred from electronic annotation /// 0005739 // mitochondrion // inferred from electronic annotation /// 0005856 // cytoskeleton // inferred from electronic annotation /// 0042995 // cell projection // inferred from electronic annotation	0005488 // binding // inferred from electronic annotation	chr6:24912491-25019174 (-) // 91.06 // p22.2
58780_s_at	2.05954	up	FLJ10357	55701	0035023 // regulation of Rho protein signal transduction // inferred from electronic annotation	0005622 // intracellular // inferred from electronic annotation /// 0005737 // cytoplasm // inferred from electronic annotation	0005085 // guanyl-nucleotide exchange factor activity // inferred from electronic annotation /// 0005089 // Rho guanyl-nucleotide exchange factor activity // inferred from electronic annotation	chr14:20627176-20627543 (+) // 78.84 // q11.2
215245_x_at	2.31984	up	FMR1	2332	0006810 // transport // inferred from electronic annotation /// 0007417 // central nervous system development // inferred from electronic annotation /// 0051028 // mRNA transport // inferred from electronic annotation	0005625 // soluble fraction // traceable author statement /// 0005634 // nucleus // inferred from electronic annotation /// 0005654 // nucleoplasm // traceable author statement /// 0005730 // nucleolus // traceable author statement /// 0005737 // cytoplasm // traceable author statement /// 0005737 // cytoplasm // inferred from electronic annotation /// 0042788 // polysomal ribosome // traceable a…	0003723 // RNA binding // inferred from electronic annotation /// 0003723 // RNA binding // traceable author statement /// 0003729 // mRNA binding // traceable author statement /// 0005515 // protein binding // inferred from physical interaction /// 0005515 // protein binding // inferred from electronic annotation	chrX:146801389-146840278 (+) // 98.0 // q27.3
209189_at	4.02205	up	FOS	2353	0006306 // DNA methylation // traceable author statement /// 0006355 // regulation of transcription, DNA-dependent // inferred from electronic annotation /// 0006357 // regulation of transcription from RNA polymerase II promoter // traceable author statement /// 0006954 // inflammatory response // traceable author statement /// 0007179 // transforming growth factor beta receptor signaling pathway…	0005634 // nucleus // traceable author statement /// 0005634 // nucleus // inferred from electronic annotation /// 0005667 // transcription factor complex // inferred from electronic annotation	0003677 // DNA binding // inferred from electronic annotation /// 0003690 // double-stranded DNA binding // inferred from electronic annotation /// 0003700 // transcription factor activity // inferred from electronic annotation /// 0003700 // transcription factor activity // inferred from direct assay /// 0003704 // specific RNA polymerase II transcription factor activity // traceable author stat…	chr14:74815311-74818404 (+) // 98.3 // q24.3
205118_at	2.06614	up	FPR1	2357	0000187 // activation of MAPK activity // traceable author statement /// 0006928 // cell motion // traceable author statement /// 0006935 // chemotaxis // traceable author statement /// 0006935 // chemotaxis // inferred from electronic annotation /// 0007165 // signal transduction // traceable author statement /// 0007165 // signal transduction // inferred from electronic annotation /// 0007186 /…	0005768 // endosome // traceable author statement /// 0005886 // plasma membrane // traceable author statement /// 0005886 // plasma membrane // inferred from electronic annotation /// 0016020 // membrane // inferred from electronic annotation /// 0016021 // integral to membrane // traceable author statement /// 0016021 // integral to membrane // inferred from electronic annotation	0004871 // signal transducer activity // inferred from electronic annotation /// 0004872 // receptor activity // traceable author statement /// 0004872 // receptor activity // inferred from electronic annotation /// 0004930 // G-protein coupled receptor activity // inferred from electronic annotation /// 0004982 // N-formyl peptide receptor activity // inferred from direct assay /// 0004982 // N-…	chr19:56940236-56946912 (-) // 79.8 // q13.33
210772_at	2.90946	up	FPR2	2358	0006928 // cell motion // traceable author statement /// 0006935 // chemotaxis // traceable author statement /// 0006935 // chemotaxis // inferred from electronic annotation /// 0006954 // inflammatory response // traceable author statement /// 0007155 // cell adhesion // traceable author statement /// 0007165 // signal transduction // inferred from electronic annotation /// 0007186 // G-protein …	0005886 // plasma membrane // traceable author statement /// 0005886 // plasma membrane // inferred from electronic annotation /// 0016020 // membrane // inferred from electronic annotation /// 0016021 // integral to membrane // traceable author statement /// 0016021 // integral to membrane // inferred from electronic annotation	0004871 // signal transducer activity // inferred from electronic annotation /// 0004872 // receptor activity // inferred from electronic annotation /// 0004930 // G-protein coupled receptor activity // traceable author statement /// 0004930 // G-protein coupled receptor activity // inferred from electronic annotation /// 0004982 // N-formyl peptide receptor activity // traceable author statement…	chr19:56956270-56965334 (+) // 84.36 // q13.33
204072_s_at	2.00142	up	FRY	10129	0006350 // transcription // inferred from electronic annotation /// 0006355 // regulation of transcription, DNA-dependent // inferred from electronic annotation	0016020 // membrane // inferred from electronic annotation /// 0016021 // integral to membrane // inferred from electronic annotation		chr13:31503436-31768771 (+) // 99.6 // q13.1
201637_s_at	2.12192	up	FXR1	8087	0006915 // apoptosis // traceable author statement /// 0007275 // multicellular organismal development // inferred from electronic annotation /// 0007517 // muscle organ development // inferred from electronic annotation /// 0007519 // skeletal muscle tissue development // inferred from electronic annotation /// 0030154 // cell differentiation // inferred from electronic annotation	0005730 // nucleolus // traceable author statement /// 0005737 // cytoplasm // traceable author statement /// 0005737 // cytoplasm // inferred from electronic annotation /// 0005844 // polysome // traceable author statement	0003723 // RNA binding // traceable author statement /// 0003723 // RNA binding // inferred from electronic annotation	chr3:182113155-182177028 (+) // 99.86 // q26.33
211795_s_at	2.22326	up	FYB	2533	0006468 // protein amino acid phosphorylation // traceable author statement /// 0006607 // NLS-bearing substrate import into nucleus // traceable author statement /// 0006955 // immune response // traceable author statement /// 0007165 // signal transduction // traceable author statement /// 0007243 // protein kinase cascade // traceable author statement	0005634 // nucleus // traceable author statement /// 0005634 // nucleus // inferred from electronic annotation /// 0005737 // cytoplasm // inferred from electronic annotation /// 0015629 // actin cytoskeleton // traceable author statement	0005102 // receptor binding // traceable author statement /// 0005515 // protein binding // inferred from physical interaction /// 0005515 // protein binding // traceable author statement	chr5:39143301-39238819 (-) // 95.58 // p13.1
213524_s_at	2.59149	up	G0S2	50486	0007049 // cell cycle // inferred from electronic annotation			chr1:207915380-207916357 (+) // 98.86 // q32.2
202748_at	2.18946	up	GBP2	2634	0006955 // immune response // traceable author statement /// 0006955 // immune response // inferred from electronic annotation	0005886 // plasma membrane // inferred from electronic annotation /// 0016020 // membrane // inferred from electronic annotation	0000166 // nucleotide binding // inferred from electronic annotation /// 0003924 // GTPase activity // inferred from electronic annotation /// 0005525 // GTP binding // traceable author statement /// 0005525 // GTP binding // inferred from electronic annotation	chr1:89346270-89364274 (-) // 99.76 // p22.2
201179_s_at	2.00984	up	GNAI3	2773	0006810 // transport // non-traceable author statement /// 0007165 // signal transduction // inferred from electronic annotation /// 0007186 // G-protein coupled receptor protein signaling pathway // inferred from electronic annotation /// 0007194 // negative regulation of adenylate cyclase activity // traceable author statement	0005737 // cytoplasm // inferred from electronic annotation /// 0005794 // Golgi apparatus // inferred from electronic annotation	0000166 // nucleotide binding // inferred from electronic annotation /// 0003924 // GTPase activity // traceable author statement /// 0004871 // signal transducer activity // inferred from electronic annotation /// 0005515 // protein binding // inferred from electronic annotation /// 0005525 // GTP binding // inferred from electronic annotation /// 0019001 // guanyl nucleotide binding // inferred…	chr1:109892865-109936919 (+) // 98.25 // p13.3
208066_s_at	2.04369	up	GTF2B	2959	0006350 // transcription // inferred from electronic annotation /// 0006352 // transcription initiation // inferred from electronic annotation /// 0006355 // regulation of transcription, DNA-dependent // inferred from electronic annotation /// 0006366 // transcription from RNA polymerase II promoter // traceable author statement /// 0006367 // transcription initiation from RNA polymerase II promo…	0005634 // nucleus // inferred from electronic annotation /// 0005654 // nucleoplasm // not recorded /// 0005667 // transcription factor complex // inferred from electronic annotation	0003743 // translation initiation factor activity // inferred from electronic annotation /// 0005515 // protein binding // inferred from physical interaction /// 0005515 // protein binding // inferred from electronic annotation /// 0008270 // zinc ion binding // inferred from electronic annotation /// 0016251 // general RNA polymerase II transcription factor activity // traceable author statement…	chr1:89091204-89129808 (-) // 99.92 // p22.2
215933_s_at	2.57025	up	HHEX	3087	0001889 // liver development // inferred from electronic annotation /// 0006350 // transcription // inferred from electronic annotation /// 0006355 // regulation of transcription, DNA-dependent // inferred from electronic annotation /// 0006406 // mRNA export from nucleus // inferred from direct assay /// 0007049 // cell cycle // inferred from direct assay /// 0007275 // multicellular organismal …	0005634 // nucleus // inferred from sequence or structural similarity /// 0005634 // nucleus // inferred from electronic annotation /// 0005634 // nucleus // inferred from direct assay /// 0005737 // cytoplasm // inferred from direct assay	0003677 // DNA binding // inferred from electronic annotation /// 0003677 // DNA binding // traceable author statement /// 0003700 // transcription factor activity // traceable author statement /// 0003700 // transcription factor activity // inferred from electronic annotation /// 0005515 // protein binding // inferred from physical interaction /// 0008134 // transcription factor binding // infer…	chr10:94441773-94444992 (+) // 85.29 // q23.33
214472_at	2.08997	up	HIST1H2AD /// HIST1H3D	3013 /// 8351	0006334 // nucleosome assembly // non-traceable author statement /// 0006334 // nucleosome assembly // inferred from electronic annotation	0000786 // nucleosome // non-traceable author statement /// 0000786 // nucleosome // inferred from electronic annotation /// 0005634 // nucleus // inferred from electronic annotation /// 0005694 // chromosome // inferred from electronic annotation	0003677 // DNA binding // non-traceable author statement /// 0003677 // DNA binding // inferred from electronic annotation /// 0005515 // protein binding // inferred from electronic annotation /// 0005515 // protein binding // inferred from physical interaction	chr6:26304427-26307167 (-) // 73.3 // p22.1
202708_s_at	2.08876	up	HIST2H2BE	8349	0006334 // nucleosome assembly // non-traceable author statement /// 0006334 // nucleosome assembly // inferred from electronic annotation /// 0042742 // defense response to bacterium // inferred from electronic annotation	0000786 // nucleosome // non-traceable author statement /// 0000786 // nucleosome // inferred from electronic annotation /// 0005634 // nucleus // inferred from electronic annotation /// 0005694 // chromosome // inferred from electronic annotation	0003677 // DNA binding // non-traceable author statement /// 0003677 // DNA binding // inferred from electronic annotation /// 0005515 // protein binding // inferred from physical interaction	chr1:148122633-148124856 (-) // 86.82 // q21.2
208808_s_at	3.63261	up	HMGB2	3148	0006260 // DNA replication // traceable author statement /// 0006268 // DNA unwinding during replication // traceable author statement /// 0006281 // DNA repair // traceable author statement /// 0006288 // base-excision repair, DNA ligation // inferred from direct assay /// 0006325 // establishment or maintenance of chromatin architecture // non-traceable author statement /// 0006334 // nucleosom…	0000228 // nuclear chromosome // traceable author statement /// 0000793 // condensed chromosome // inferred from direct assay /// 0005634 // nucleus // inferred from direct assay /// 0005634 // nucleus // inferred from electronic annotation /// 0005694 // chromosome // inferred from electronic annotation /// 0005730 // nucleolus // inferred from direct assay /// 0005737 // cytoplasm // inferred f…	0003677 // DNA binding // inferred from electronic annotation /// 0003677 // DNA binding // traceable author statement /// 0003690 // double-stranded DNA binding // traceable author statement /// 0003697 // single-stranded DNA binding // traceable author statement /// 0003700 // transcription factor activity // traceable author statement /// 0005515 // protein binding // inferred from physical in…	chr4:174489427-174492062 (-) // 87.55 // q34.1
205292_s_at	2.66059	up	HNRNPA2B1	3181	0000398 // nuclear mRNA splicing, via spliceosome // not recorded /// 0000398 // nuclear mRNA splicing, via spliceosome // inferred by curator /// 0006397 // mRNA processing // inferred from direct assay /// 0006397 // mRNA processing // inferred from electronic annotation /// 0008380 // RNA splicing // inferred from electronic annotation /// 0050658 // RNA transport // inferred from direct assay	0005634 // nucleus // inferred from electronic annotation /// 0005681 // spliceosome // inferred from direct assay /// 0005681 // spliceosome // inferred from electronic annotation /// 0005737 // cytoplasm // inferred from electronic annotation /// 0030529 // ribonucleoprotein complex // inferred from electronic annotation /// 0030530 // heterogeneous nuclear ribonucleoprotein complex // inferred…	0000166 // nucleotide binding // inferred from electronic annotation /// 0003676 // nucleic acid binding // inferred from electronic annotation /// 0003723 // RNA binding // inferred from direct assay /// 0003723 // RNA binding // inferred from electronic annotation /// 0003723 // RNA binding // traceable author statement /// 0005515 // protein binding // inferred from physical interaction /// 00…	chr7:26197991-26206877 (-) // 99.65 // p15.2
201132_at	2.58425	up	HNRNPH2	3188	0000398 // nuclear mRNA splicing, via spliceosome // not recorded	0005634 // nucleus // traceable author statement /// 0005634 // nucleus // inferred from direct assay /// 0005634 // nucleus // inferred from electronic annotation /// 0005856 // cytoskeleton // inferred from direct assay /// 0030529 // ribonucleoprotein complex // inferred from electronic annotation /// 0030529 // ribonucleoprotein complex // inferred from direct assay /// 0030530 // heterogeneo…	0000166 // nucleotide binding // inferred from electronic annotation /// 0003676 // nucleic acid binding // inferred from electronic annotation /// 0003723 // RNA binding // traceable author statement /// 0003723 // RNA binding // inferred from electronic annotation /// 0005515 // protein binding // inferred from physical interaction	chrX:100553577-100555774 (+) // 100.0 // q22.1
208990_s_at	2.3433	up	HNRNPH3	3189	0000398 // nuclear mRNA splicing, via spliceosome // non-traceable author statement /// 0006396 // RNA processing // traceable author statement /// 0006397 // mRNA processing // inferred from electronic annotation /// 0008380 // RNA splicing // traceable author statement	0005634 // nucleus // traceable author statement /// 0005634 // nucleus // inferred from electronic annotation /// 0030529 // ribonucleoprotein complex // inferred from electronic annotation /// 0030530 // heterogeneous nuclear ribonucleoprotein complex // non-traceable author statement /// 0030530 // heterogeneous nuclear ribonucleoprotein complex // traceable author statement	0000166 // nucleotide binding // inferred from electronic annotation /// 0003676 // nucleic acid binding // inferred from electronic annotation /// 0003723 // RNA binding // non-traceable author statement /// 0003723 // RNA binding // inferred from electronic annotation /// 0003723 // RNA binding // traceable author statement /// 0005515 // protein binding // inferred from physical interaction	chr10:69767378-69772937 (+) // 97.6 // q21.3
201413_at	2.00811	up	HSD17B4	3295	0000038 // very-long-chain fatty acid metabolic process // inferred from electronic annotation /// 0006629 // lipid metabolic process // inferred from electronic annotation /// 0006631 // fatty acid metabolic process // inferred from electronic annotation /// 0006635 // fatty acid beta-oxidation // inferred from electronic annotation /// 0008152 // metabolic process // inferred from electronic an…	0005739 // mitochondrion // inferred from electronic annotation /// 0005777 // peroxisome // traceable author statement /// 0005777 // peroxisome // inferred from electronic annotation /// 0005782 // peroxisomal matrix // not recorded	0003824 // catalytic activity // inferred from electronic annotation /// 0003857 // 3-hydroxyacyl-CoA dehydrogenase activity // not recorded /// 0003857 // 3-hydroxyacyl-CoA dehydrogenase activity // inferred from electronic annotation /// 0004303 // estradiol 17-beta-dehydrogenase activity // traceable author statement /// 0005488 // binding // inferred from electronic annotation /// 0005498 // …	chr5:118816121-118905923 (+) // 99.85 // q23.1
213418_at	2.01253	up	HSPA6	3310	0006950 // response to stress // inferred from electronic annotation /// 0006986 // response to unfolded protein // traceable author statement		0000166 // nucleotide binding // inferred from electronic annotation /// 0005524 // ATP binding // inferred from electronic annotation	chr1:159761072-159844964 (+) // 98.52 // q23.3 /// chr1:159842704-159844218 (+) // 65.2 // q23.3
212223_at	2.32581	up	IDS	3423	0008152 // metabolic process // inferred from electronic annotation /// 0030203 // glycosaminoglycan metabolic process // inferred from electronic annotation	0005764 // lysosome // inferred from electronic annotation /// 0005783 // endoplasmic reticulum // inferred from direct assay	0003824 // catalytic activity // inferred from electronic annotation /// 0004423 // iduronate-2-sulfatase activity // traceable author statement /// 0004423 // iduronate-2-sulfatase activity // inferred from electronic annotation /// 0005509 // calcium ion binding // inferred from electronic annotation /// 0005515 // protein binding // inferred from electronic annotation /// 0008484 // sulfuric e…	chrX:148368205-148371148 (-) // 71.44 // q28
202146_at	2.81142	up	IFRD1	3475	0007275 // multicellular organismal development // inferred from electronic annotation /// 0007518 // myoblast cell fate determination // traceable author statement /// 0007527 // adult somatic muscle development // inferred from electronic annotation /// 0030154 // cell differentiation // inferred from electronic annotation /// 0042692 // muscle cell differentiation // inferred from electronic a…	0005634 // nucleus // inferred from electronic annotation	0005488 // binding // inferred from electronic annotation	chr7:111877750-111903483 (+) // 95.85 // q31.1
202147_s_at	2.38901	up	IFRD1	3475	0007275 // multicellular organismal development // inferred from electronic annotation /// 0007518 // myoblast cell fate determination // traceable author statement /// 0007527 // adult somatic muscle development // inferred from electronic annotation /// 0030154 // cell differentiation // inferred from electronic annotation /// 0042692 // muscle cell differentiation // inferred from electronic a…	0005634 // nucleus // inferred from electronic annotation	0005488 // binding // inferred from electronic annotation	chr7:111877769-111903019 (+) // 95.37 // q31.1
201392_s_at	2.87667	up	IGF2R	3482	0006810 // transport // inferred from electronic annotation /// 0006898 // receptor-mediated endocytosis // traceable author statement /// 0007165 // signal transduction // traceable author statement	0005624 // membrane fraction // inferred from electronic annotation /// 0005634 // nucleus // inferred from electronic annotation /// 0005641 // nuclear envelope lumen // inferred from electronic annotation /// 0005737 // cytoplasm // inferred from electronic annotation /// 0005764 // lysosome // inferred from electronic annotation /// 0005765 // lysosomal membrane // inferred from electronic ann…	0001948 // glycoprotein binding // inferred from electronic annotation /// 0004872 // receptor activity // traceable author statement /// 0004872 // receptor activity // inferred from electronic annotation /// 0005010 // insulin-like growth factor receptor activity // traceable author statement /// 0005215 // transporter activity // inferred from electronic annotation /// 0005515 // protein bindi…	chr6:160310120-160447571 (+) // 98.19 // q25.3
217022_s_at	2.65344	up	IGH@ /// IGHA1 /// IGHA2 /// LOC100126583	100126583 /// 3492 /// 3493 /// 3494	0006955 // immune response // non-traceable author statement /// 0018298 // protein-chromophore linkage // inferred from electronic annotation	0005624 // membrane fraction // non-traceable author statement	0003823 // antigen binding // non-traceable author statement /// 0003823 // antigen binding // traceable author statement /// 0003823 // antigen binding // inferred from electronic annotation /// 0005515 // protein binding // inferred from physical interaction	chr14:105244519-105762834 (-) // 90.07 // q32.33
206420_at	2.33448	up	IGSF6	10261	0006955 // immune response // traceable author statement /// 0007166 // cell surface receptor linked signal transduction // traceable author statement	0005887 // integral to plasma membrane // traceable author statement /// 0016020 // membrane // inferred from electronic annotation /// 0016021 // integral to membrane // inferred from electronic annotation	0004888 // transmembrane receptor activity // traceable author statement	chr16:21560107-21571464 (-) // 99.8 // p12.2
209575_at	2.04117	up	IL10RB	3588	0006954 // inflammatory response // traceable author statement /// 0006955 // immune response // traceable author statement /// 0007165 // signal transduction // traceable author statement	0005886 // plasma membrane // traceable author statement /// 0016020 // membrane // inferred from electronic annotation /// 0016021 // integral to membrane // traceable author statement /// 0016021 // integral to membrane // inferred from electronic annotation /// 0032002 // interleukin-28 receptor complex // non-traceable author statement	0004872 // receptor activity // traceable author statement /// 0004872 // receptor activity // inferred from electronic annotation /// 0004920 // interleukin-10 receptor activity // traceable author statement /// 0004920 // interleukin-10 receptor activity // inferred from electronic annotation /// 0005515 // protein binding // inferred from physical interaction /// 0005515 // protein binding // …	chr21:33560555-33591128 (+) // 81.72 // q22.11
213817_at	2.09947	up	IRAK3	11213	0001960 // negative regulation of cytokine-mediated signaling pathway // inferred by curator /// 0002645 // positive regulation of tolerance induction // inferred from sequence or structural similarity /// 0002719 // negative regulation of cytokine production during immune response // inferred from sequence or structural similarity /// 0002755 // MyD88-dependent toll-like receptor signaling pathw…	0005634 // nucleus // inferred from direct assay /// 0005737 // cytoplasm // inferred from direct assay	0000166 // nucleotide binding // inferred from electronic annotation /// 0000287 // magnesium ion binding // inferred from direct assay /// 0000287 // magnesium ion binding // inferred from electronic annotation /// 0004672 // protein kinase activity // inferred from electronic annotation /// 0004674 // protein serine/threonine kinase activity // inferred from direct assay /// 0004674 // protein …	chr12:64931385-64934659 (+) // 57.92 // q14.3
203275_at	2.08814	up	IRF2	3660	0000122 // negative regulation of transcription from RNA polymerase II promoter // traceable author statement /// 0006350 // transcription // inferred from electronic annotation /// 0006355 // regulation of transcription, DNA-dependent // inferred from electronic annotation /// 0008283 // cell proliferation // traceable author statement	0005634 // nucleus // inferred from electronic annotation	0003677 // DNA binding // inferred from electronic annotation /// 0003700 // transcription factor activity // inferred from electronic annotation /// 0003702 // RNA polymerase II transcription factor activity // traceable author statement	chr4:185545908-185632697 (-) // 97.84 // q35.1
205786_s_at	2.55662	up	ITGAM	3684	0007155 // cell adhesion // traceable author statement /// 0007155 // cell adhesion // inferred from electronic annotation /// 0007229 // integrin-mediated signaling pathway // inferred from electronic annotation	0005634 // nucleus // inferred from direct assay /// 0005737 // cytoplasm // inferred from direct assay /// 0005794 // Golgi apparatus // inferred from direct assay /// 0008305 // integrin complex // traceable author statement /// 0008305 // integrin complex // inferred from electronic annotation /// 0016020 // membrane // inferred from electronic annotation /// 0016021 // integral to membrane //…	0000287 // magnesium ion binding // inferred from electronic annotation /// 0001948 // glycoprotein binding // inferred from physical interaction /// 0004872 // receptor activity // inferred from electronic annotation /// 0005509 // calcium ion binding // inferred from electronic annotation /// 0005515 // protein binding // inferred from electronic annotation /// 0046982 // protein heterodimeriza…	chr16:31178811-31251691 (+) // 89.35 // p11.2
209907_s_at	2.2028	up	ITSN2	50618	0006897 // endocytosis // inferred from electronic annotation /// 0035023 // regulation of Rho protein signal transduction // inferred from electronic annotation	0005622 // intracellular // inferred from electronic annotation /// 0005737 // cytoplasm // inferred from electronic annotation	0005070 // SH3/SH2 adaptor activity // traceable author statement /// 0005089 // Rho guanyl-nucleotide exchange factor activity // inferred from electronic annotation /// 0005509 // calcium ion binding // inferred from electronic annotation /// 0005515 // protein binding // inferred from physical interaction	chr2:24279238-24436881 (-) // 97.11 // p23.3
205842_s_at	2.09195	up	JAK2	3717	0006468 // protein amino acid phosphorylation // inferred from electronic annotation /// 0006468 // protein amino acid phosphorylation // traceable author statement /// 0006915 // apoptosis // inferred from electronic annotation /// 0006928 // cell motion // traceable author statement /// 0007167 // enzyme linked receptor protein signaling pathway // inferred from electronic annotation /// 000724…	0005634 // nucleus // inferred from direct assay /// 0005737 // cytoplasm // inferred from direct assay /// 0005856 // cytoskeleton // inferred from electronic annotation /// 0005901 // caveola // inferred from electronic annotation /// 0012505 // endomembrane system // inferred from electronic annotation /// 0016020 // membrane // inferred from electronic annotation /// 0045121 // membrane raft …	0000166 // nucleotide binding // inferred from electronic annotation /// 0004672 // protein kinase activity // inferred from electronic annotation /// 0004672 // protein kinase activity // non-traceable author statement /// 0004713 // protein tyrosine kinase activity // inferred from electronic annotation /// 0004713 // protein tyrosine kinase activity // traceable author statement /// 0004715 //…	chr9:5011987-5116892 (+) // 99.6 // p24.1
221763_at	2.62131	up	JMJD1C	221037	0006350 // transcription // inferred from electronic annotation /// 0006355 // regulation of transcription, DNA-dependent // traceable author statement /// 0006355 // regulation of transcription, DNA-dependent // inferred from electronic annotation /// 0016568 // chromatin modification // inferred from electronic annotation /// 0055114 // oxidation reduction // inferred from electronic annotation	0005622 // intracellular // non-traceable author statement /// 0005634 // nucleus // inferred from electronic annotation	0005506 // iron ion binding // inferred from electronic annotation /// 0005515 // protein binding // inferred from physical interaction /// 0008270 // zinc ion binding // inferred from electronic annotation /// 0016491 // oxidoreductase activity // inferred from electronic annotation /// 0016702 // oxidoreductase activity, acting on single donors with incorporation of molecular oxygen, incorporat…	chr10:64596986-64637807 (-) // 98.77 // q21.2
210119_at	2.13768	up	KCNJ15	3772	0006810 // transport // inferred from electronic annotation /// 0006811 // ion transport // inferred from electronic annotation /// 0006813 // potassium ion transport // traceable author statement /// 0006813 // potassium ion transport // inferred from electronic annotation	0005887 // integral to plasma membrane // traceable author statement /// 0016020 // membrane // inferred from electronic annotation /// 0016021 // integral to membrane // inferred from electronic annotation	0005216 // ion channel activity // inferred from electronic annotation /// 0005242 // inward rectifier potassium channel activity // traceable author statement /// 0005242 // inward rectifier potassium channel activity // inferred from electronic annotation /// 0005244 // voltage-gated ion channel activity // inferred from electronic annotation /// 0005267 // potassium channel activity // inferre…	chr21:38590766-38594596 (+) // 99.69 // q22.13
211806_s_at	2.13226	up	KCNJ15	3772	0006810 // transport // inferred from electronic annotation /// 0006811 // ion transport // inferred from electronic annotation /// 0006813 // potassium ion transport // traceable author statement /// 0006813 // potassium ion transport // inferred from electronic annotation	0005887 // integral to plasma membrane // traceable author statement /// 0016020 // membrane // inferred from electronic annotation /// 0016021 // integral to membrane // inferred from electronic annotation	0005216 // ion channel activity // inferred from electronic annotation /// 0005242 // inward rectifier potassium channel activity // traceable author statement /// 0005242 // inward rectifier potassium channel activity // inferred from electronic annotation /// 0005244 // voltage-gated ion channel activity // inferred from electronic annotation /// 0005267 // potassium channel activity // inferre…	chr21:38550739-38594188 (+) // 99.6 // q22.13
212188_at	2.22528	up	KCTD12	115207	0006813 // potassium ion transport // inferred from electronic annotation	0008076 // voltage-gated potassium channel complex // inferred from electronic annotation /// 0016020 // membrane // inferred from electronic annotation	0005249 // voltage-gated potassium channel activity // inferred from electronic annotation /// 0005515 // protein binding // inferred from physical interaction /// 0005515 // protein binding // inferred from electronic annotation	chr13:76352305-76356297 (-) // 96.21 // q22.3
212192_at	2.50491	up	KCTD12	115207	0006813 // potassium ion transport // inferred from electronic annotation	0008076 // voltage-gated potassium channel complex // inferred from electronic annotation /// 0016020 // membrane // inferred from electronic annotation	0005249 // voltage-gated potassium channel activity // inferred from electronic annotation /// 0005515 // protein binding // inferred from physical interaction /// 0005515 // protein binding // inferred from electronic annotation	chr13:76352305-76356297 (-) // 96.21 // q22.3
212794_s_at	2.14626	up	KIAA1033	23325				chr12:104025621-104087038 (+) // 98.56 // q23.3
212795_at	2.05978	up	KIAA1033	23325				chr12:104025621-104087038 (+) // 98.56 // q23.3
212779_at	2.20706	up	KIAA1109	84162		0016020 // membrane // inferred from electronic annotation /// 0016021 // integral to membrane // inferred from electronic annotation		chr4:123427252-123503357 (+) // 98.64 // q27
221841_s_at	2.74138	up	KLF4	9314	0006350 // transcription // inferred from electronic annotation /// 0006355 // regulation of transcription, DNA-dependent // inferred from electronic annotation /// 0007500 // mesodermal cell fate determination // traceable author statement /// 0008285 // negative regulation of cell proliferation // traceable author statement /// 0008285 // negative regulation of cell proliferation // inferred fr…	0005622 // intracellular // inferred from electronic annotation /// 0005634 // nucleus // inferred from electronic annotation	0003676 // nucleic acid binding // inferred from electronic annotation /// 0003677 // DNA binding // inferred from electronic annotation /// 0003700 // transcription factor activity // non-traceable author statement /// 0003700 // transcription factor activity // inferred from electronic annotation /// 0003700 // transcription factor activity // traceable author statement /// 0008270 // zinc ion …	chr9:109286955-109290527 (-) // 99.01 // q31.2
219157_at	2.11299	up	KLHL2	11275	0006886 // intracellular protein transport // traceable author statement	0005737 // cytoplasm // inferred from electronic annotation /// 0005856 // cytoskeleton // inferred from electronic annotation /// 0005856 // cytoskeleton // traceable author statement /// 0015629 // actin cytoskeleton // traceable author statement	0003779 // actin binding // inferred from electronic annotation /// 0005215 // transporter activity // traceable author statement /// 0005515 // protein binding // inferred from electronic annotation	chr4:166348371-166463743 (+) // 99.83 // q32.3
218963_s_at	2.5226	up	KRT23	25984		0005882 // intermediate filament // inferred from electronic annotation	0005198 // structural molecule activity // inferred from electronic annotation	chr17:36332477-36346441 (-) // 99.63 // q21.2
217388_s_at	2.7648	up	KYNU	8942	0006569 // tryptophan catabolic process // inferred from mutant phenotype /// 0006569 // tryptophan catabolic process // inferred from electronic annotation /// 0008152 // metabolic process // inferred from electronic annotation /// 0009435 // NAD biosynthetic process // inferred from electronic annotation /// 0019363 // pyridine nucleotide biosynthetic process // inferred from electronic annotat…	0005625 // soluble fraction // inferred from direct assay /// 0005737 // cytoplasm // inferred from electronic annotation /// 0005739 // mitochondrion // inferred from direct assay /// 0005829 // cytosol // not recorded /// 0005829 // cytosol // inferred from direct assay	0003824 // catalytic activity // inferred from electronic annotation /// 0016787 // hydrolase activity // inferred from electronic annotation /// 0030170 // pyridoxal phosphate binding // inferred from electronic annotation /// 0030429 // kynureninase activity // not recorded /// 0030429 // kynureninase activity // inferred from direct assay /// 0030429 // kynureninase activity // inferred from m…	chr2:143513697-143516350 (+) // 57.9 // q22.2
217933_s_at	2.46645	up	LAP3	51056	0006508 // proteolysis // non-traceable author statement /// 0006508 // proteolysis // inferred from electronic annotation /// 0019538 // protein metabolic process // inferred from electronic annotation	0005622 // intracellular // inferred from electronic annotation /// 0005737 // cytoplasm // non-traceable author statement /// 0005737 // cytoplasm // inferred from electronic annotation /// 0005739 // mitochondrion // inferred from electronic annotation	0000287 // magnesium ion binding // non-traceable author statement /// 0000287 // magnesium ion binding // inferred from electronic annotation /// 0004177 // aminopeptidase activity // non-traceable author statement /// 0004177 // aminopeptidase activity // inferred from electronic annotation /// 0008233 // peptidase activity // inferred from electronic annotation /// 0008235 // metalloexopeptida…	chr4:17188043-17218688 (+) // 95.58 // p15.32
210146_x_at	2.93675	up	LILRB2	10288	0006955 // immune response // traceable author statement /// 0006955 // immune response // inferred from electronic annotation /// 0006968 // cellular defense response // traceable author statement /// 0007166 // cell surface receptor linked signal transduction // traceable author statement /// 0007267 // cell-cell signaling // traceable author statement	0005624 // membrane fraction // traceable author statement /// 0005886 // plasma membrane // not recorded /// 0005887 // integral to plasma membrane // traceable author statement /// 0016020 // membrane // inferred from electronic annotation /// 0016021 // integral to membrane // inferred from electronic annotation	0004872 // receptor activity // traceable author statement /// 0004872 // receptor activity // inferred from electronic annotation	chr19:59469691-59476550 (-) // 70.89 // q13.42
202193_at	2.00478	up	LIMK2	3985	0006468 // protein amino acid phosphorylation // inferred from electronic annotation /// 0007283 // spermatogenesis // inferred from electronic annotation /// 0016310 // phosphorylation // traceable author statement /// 0042325 // regulation of phosphorylation // inferred from electronic annotation	0005625 // soluble fraction // inferred from electronic annotation /// 0005634 // nucleus // traceable author statement /// 0005634 // nucleus // inferred from electronic annotation /// 0005737 // cytoplasm // traceable author statement /// 0005737 // cytoplasm // inferred from electronic annotation /// 0005737 // cytoplasm // inferred from direct assay /// 0005739 // mitochondrion // inferred fr…	0000166 // nucleotide binding // inferred from electronic annotation /// 0004672 // protein kinase activity // inferred from electronic annotation /// 0004674 // protein serine/threonine kinase activity // traceable author statement /// 0004674 // protein serine/threonine kinase activity // inferred from electronic annotation /// 0005515 // protein binding // inferred from electronic annotation /…	chr22:29938249-30006064 (+) // 99.92 // q12.2
204249_s_at	2.11575	up	LMO2	4005	0007275 // multicellular organismal development // traceable author statement	0005634 // nucleus // inferred from electronic annotation	0005515 // protein binding // inferred from sequence or structural similarity /// 0008270 // zinc ion binding // inferred from electronic annotation /// 0046872 // metal ion binding // inferred from electronic annotation	chr11:33836700-33870412 (-) // 97.7 // p13
201384_s_at	2.15371	up	LOC100133166 /// NBR1	100133166 /// 4077			0005525 // GTP binding // inferred from electronic annotation /// 0008270 // zinc ion binding // inferred from electronic annotation /// 0046872 // metal ion binding // inferred from electronic annotation	chr17_random:460666-480634 (+) // 73.72 // /// chr17:38576770-38719014 (+) // 98.23 // q21.31
206522_at	2.73326	up	LOC642103 /// MGAM	642103 /// 8972	0005975 // carbohydrate metabolic process // inferred from electronic annotation /// 0005983 // starch catabolic process // traceable author statement /// 0008152 // metabolic process // inferred from electronic annotation	0005886 // plasma membrane // inferred from electronic annotation /// 0016020 // membrane // inferred from electronic annotation /// 0016021 // integral to membrane // inferred from electronic annotation /// 0016324 // apical plasma membrane // inferred from electronic annotation	0003824 // catalytic activity // inferred from electronic annotation /// 0003824 // catalytic activity // traceable author statement /// 0004339 // glucan 1,4-alpha-glucosidase activity // inferred from electronic annotation /// 0004553 // hydrolase activity, hydrolyzing O-glycosyl compounds // inferred from electronic annotation /// 0004558 // alpha-glucosidase activity // inferred from electron…	chr7:141342147-141453015 (+) // 99.34 // q34
35974_at	2.48666	up	LRMP	4033	0006903 // vesicle targeting // traceable author statement /// 0006906 // vesicle fusion // traceable author statement	0005634 // nucleus // inferred from direct assay /// 0005737 // cytoplasm // inferred from electronic annotation /// 0005783 // endoplasmic reticulum // inferred from electronic annotation /// 0005789 // endoplasmic reticulum membrane // traceable author statement /// 0005789 // endoplasmic reticulum membrane // inferred from electronic annotation /// 0005887 // integral to plasma membrane // tra…		chr12:25096899-25152534 (+) // 82.58 // p12.1
202018_s_at	2.98848	up	LTF	4057	0006810 // transport // inferred from electronic annotation /// 0006811 // ion transport // inferred from electronic annotation /// 0006826 // iron ion transport // inferred from electronic annotation /// 0006879 // cellular iron ion homeostasis // inferred from electronic annotation /// 0006959 // humoral immune response // traceable author statement /// 0042742 // defense response to bacterium …	0005576 // extracellular region // inferred from electronic annotation /// 0005737 // cytoplasm // inferred from electronic annotation	0004252 // serine-type endopeptidase activity // traceable author statement /// 0005506 // iron ion binding // inferred from electronic annotation /// 0005515 // protein binding // inferred from physical interaction /// 0008199 // ferric iron binding // inferred from electronic annotation /// 0008233 // peptidase activity // inferred from electronic annotation /// 0008236 // serine-type peptidase…	chr3:46452507-46481657 (-) // 99.43 // p21.31 /// chr3_random:730787-749130 (-) // 63.54 //
206584_at	3.27288	up	LY96	23643	0006954 // inflammatory response // inferred from electronic annotation /// 0006955 // immune response // inferred from electronic annotation /// 0006968 // cellular defense response // traceable author statement /// 0007166 // cell surface receptor linked signal transduction // traceable author statement /// 0007249 // I-kappaB kinase/NF-kappaB cascade // not recorded	0005576 // extracellular region // inferred from electronic annotation /// 0005886 // plasma membrane // not recorded /// 0005886 // plasma membrane // traceable author statement	0005515 // protein binding // inferred from electronic annotation /// 0015026 // coreceptor activity // traceable author statement	chr8:75066143-75103859 (+) // 93.91 // q21.11
203007_x_at	2.34826	up	LYPLA1	10434	0006629 // lipid metabolic process // inferred from electronic annotation /// 0006631 // fatty acid metabolic process // inferred from electronic annotation	0005737 // cytoplasm // inferred from electronic annotation	0004622 // lysophospholipase activity // traceable author statement /// 0016787 // hydrolase activity // inferred from electronic annotation	chr6:71931494-71932846 (+) // 97.63 // q13 /// chr4:112085065-112086409 (-) // 92.58 // q25 /// chr8:55122525-55176941 (-) // 99.41 // q11.23
210943_s_at	2.12426	up	LYST	1130	0006810 // transport // inferred from electronic annotation /// 0015031 // protein transport // inferred from electronic annotation /// 0030595 // leukocyte chemotaxis // inferred from sequence or structural similarity /// 0032438 // melanosome organization // inferred from sequence or structural similarity /// 0032510 // endosome to lysosome transport via multivesicular body sorting pathway // i…	0005737 // cytoplasm // inferred from electronic annotation /// 0015630 // microtubule cytoskeleton // inferred from direct assay	0005515 // protein binding // inferred from physical interaction	chr1:234021504-234113563 (-) // 99.71 // q42.3
218559_s_at	2.33505	up	MAFB	9935	0006350 // transcription // inferred from electronic annotation /// 0006355 // regulation of transcription, DNA-dependent // inferred from electronic annotation /// 0006357 // regulation of transcription from RNA polymerase II promoter // inferred from electronic annotation /// 0007049 // cell cycle // inferred from electronic annotation /// 0007379 // segment specification // inferred from elect…	0005634 // nucleus // traceable author statement /// 0005634 // nucleus // inferred from direct assay /// 0005634 // nucleus // inferred from electronic annotation /// 0005667 // transcription factor complex // inferred from electronic annotation /// 0005737 // cytoplasm // inferred from direct assay	0003677 // DNA binding // inferred from electronic annotation /// 0003700 // transcription factor activity // inferred from electronic annotation /// 0005515 // protein binding // inferred from electronic annotation /// 0005515 // protein binding // inferred from physical interaction /// 0008134 // transcription factor binding // inferred from direct assay /// 0043565 // sequence-specific DNA bin…	chr20:38747932-38750977 (-) // 90.85 // q12
221760_at	2.09919	up	MAN1A1	4121	0008152 // metabolic process // inferred from electronic annotation	0000139 // Golgi membrane // inferred from electronic annotation /// 0005624 // membrane fraction // traceable author statement /// 0005783 // endoplasmic reticulum // traceable author statement /// 0005793 // ER-Golgi intermediate compartment // inferred from direct assay /// 0005794 // Golgi apparatus // inferred from electronic annotation /// 0016020 // membrane // inferred from electronic ann…	0004571 // mannosyl-oligosaccharide 1,2-alpha-mannosidase activity // traceable author statement /// 0004571 // mannosyl-oligosaccharide 1,2-alpha-mannosidase activity // inferred from electronic annotation /// 0005509 // calcium ion binding // traceable author statement /// 0005509 // calcium ion binding // inferred from electronic annotation /// 0015923 // mannosidase activity // traceable auth…	chr6:119540072-119712625 (-) // 94.18 // q22.31
206854_s_at	2.04146	up	MAP3K7	6885	0000165 // MAPKKK cascade // inferred from electronic annotation /// 0001525 // angiogenesis // inferred from electronic annotation /// 0001841 // neural tube formation // inferred from electronic annotation /// 0002726 // positive regulation of T cell cytokine production // inferred from mutant phenotype /// 0006468 // protein amino acid phosphorylation // inferred from electronic annotation ///…	0005829 // cytosol // not recorded	0000166 // nucleotide binding // inferred from electronic annotation /// 0000287 // magnesium ion binding // inferred from electronic annotation /// 0004672 // protein kinase activity // inferred from electronic annotation /// 0004674 // protein serine/threonine kinase activity // inferred from electronic annotation /// 0004708 // MAP kinase kinase activity // inferred from electronic annotation …	chr6:91282073-91353485 (-) // 100.0 // q15
217971_at	2.18315	up	MAPKSP1	8649	0000186 // activation of MAPKK activity // inferred from electronic annotation	0005768 // endosome // inferred from electronic annotation /// 0005770 // late endosome // inferred from electronic annotation /// 0016020 // membrane // inferred from electronic annotation /// 0031902 // late endosome membrane // inferred from electronic annotation	0005515 // protein binding // inferred from physical interaction /// 0005515 // protein binding // inferred from electronic annotation /// 0016301 // kinase activity // inferred from electronic annotation /// 0019209 // kinase activator activity // inferred from electronic annotation	chr4:101021387-101034619 (-) // 96.23 // q23
201670_s_at	2.80692	up	MARCKS	4082		0005737 // cytoplasm // inferred from electronic annotation /// 0005813 // centrosome // inferred from electronic annotation /// 0005856 // cytoskeleton // inferred from electronic annotation /// 0005938 // cell cortex // inferred from electronic annotation /// 0015629 // actin cytoskeleton // traceable author statement /// 0016020 // membrane // inferred from electronic annotation /// 0042585 //…	0003779 // actin binding // inferred from electronic annotation /// 0005516 // calmodulin binding // traceable author statement /// 0005516 // calmodulin binding // inferred from electronic annotation /// 0051015 // actin filament binding // traceable author statement	chr6:114285309-114289011 (+) // 84.62 // q22.1
201151_s_at	2.69429	up	MBNL1	4154	0001701 // in utero embryonic development // inferred from sequence or structural similarity /// 0006376 // mRNA splice site selection // inferred from electronic annotation /// 0007399 // nervous system development // inferred from sequence or structural similarity /// 0007517 // muscle organ development // inferred from sequence or structural similarity /// 0007519 // skeletal muscle tissue dev…	0005634 // nucleus // inferred from direct assay /// 0005634 // nucleus // inferred from electronic annotation /// 0005737 // cytoplasm // inferred from direct assay /// 0005737 // cytoplasm // inferred from electronic annotation	0003676 // nucleic acid binding // inferred from electronic annotation /// 0003723 // RNA binding // inferred from electronic annotation /// 0003725 // double-stranded RNA binding // inferred from direct assay /// 0008270 // zinc ion binding // inferred from electronic annotation /// 0046872 // metal ion binding // inferred from electronic annotation	chr3:153468946-153666259 (+) // 97.93 // q25.1
200798_x_at	2.07385	up	MCL1	4170	0001709 // cell fate determination // non-traceable author statement /// 0006915 // apoptosis // inferred from direct assay /// 0006915 // apoptosis // inferred from electronic annotation /// 0006916 // anti-apoptosis // traceable author statement /// 0007275 // multicellular organismal development // traceable author statement /// 0007275 // multicellular organismal development // inferred from …	0005634 // nucleus // inferred from electronic annotation /// 0005737 // cytoplasm // traceable author statement /// 0005737 // cytoplasm // inferred from electronic annotation /// 0005739 // mitochondrion // inferred from electronic annotation /// 0005739 // mitochondrion // inferred from direct assay /// 0005741 // mitochondrial outer membrane // traceable author statement /// 0016020 // membra…	0005515 // protein binding // inferred from direct assay /// 0005515 // protein binding // inferred from electronic annotation /// 0005515 // protein binding // inferred from physical interaction /// 0015266 // protein channel activity // traceable author statement /// 0046982 // protein heterodimerization activity // inferred from physical interaction	chr1:148815167-148818679 (-) // 99.01 // q21.2
212830_at	2.03914	up	MEGF9	1955		0016020 // membrane // inferred from electronic annotation /// 0016021 // integral to membrane // inferred from electronic annotation	0004872 // receptor activity // inferred from electronic annotation /// 0005509 // calcium ion binding // non-traceable author statement	chr9:122402911-122461674 (-) // 90.25 // q33.2
218109_s_at	2.0646	up	MFSD1	64747	0006810 // transport // inferred from electronic annotation	0016020 // membrane // inferred from electronic annotation /// 0016021 // integral to membrane // inferred from electronic annotation	0004872 // receptor activity // inferred from electronic annotation	chr3:160002605-160030198 (+) // 99.95 // q25.33
203414_at	2.01718	up	MMD	23531	0019835 // cytolysis // inferred from electronic annotation	0005624 // membrane fraction // traceable author statement /// 0005764 // lysosome // inferred from electronic annotation /// 0005765 // lysosomal membrane // inferred from electronic annotation /// 0005768 // endosome // inferred from electronic annotation /// 0005887 // integral to plasma membrane // traceable author statement /// 0016020 // membrane // inferred from electronic annotation /// 0…	0004872 // receptor activity // traceable author statement /// 0004872 // receptor activity // inferred from electronic annotation	chr17:50824973-50854136 (-) // 96.49 // q22
203434_s_at	2.07098	up	MME	4311	0006508 // proteolysis // traceable author statement /// 0006508 // proteolysis // inferred from electronic annotation /// 0007267 // cell-cell signaling // traceable author statement	0005886 // plasma membrane // traceable author statement /// 0005886 // plasma membrane // inferred from electronic annotation /// 0005887 // integral to plasma membrane // traceable author statement /// 0016020 // membrane // inferred from electronic annotation /// 0016021 // integral to membrane // inferred from electronic annotation	0004222 // metalloendopeptidase activity // inferred from electronic annotation /// 0005515 // protein binding // inferred from physical interaction /// 0008233 // peptidase activity // inferred from electronic annotation /// 0008237 // metallopeptidase activity // inferred from electronic annotation /// 0008237 // metallopeptidase activity // traceable author statement /// 0008270 // zinc ion bi…	chr3:156280327-156384186 (+) // 87.13 // q25.2
203936_s_at	3.55086	up	MMP9	4318	0001501 // skeletal system development // inferred from electronic annotation /// 0006508 // proteolysis // inferred from direct assay /// 0006508 // proteolysis // inferred from electronic annotation /// 0008152 // metabolic process // inferred from electronic annotation /// 0030198 // extracellular matrix organization // inferred from electronic annotation /// 0030225 // macrophage differentiat…	0005576 // extracellular region // inferred from electronic annotation /// 0005578 // proteinaceous extracellular matrix // inferred from electronic annotation /// 0005615 // extracellular space // inferred from direct assay	0004222 // metalloendopeptidase activity // inferred from direct assay /// 0004222 // metalloendopeptidase activity // inferred from electronic annotation /// 0005509 // calcium ion binding // inferred from electronic annotation /// 0005515 // protein binding // inferred from physical interaction /// 0005518 // collagen binding // traceable author statement /// 0008233 // peptidase activity // in…	chr20:44070953-44078606 (+) // 99.91 // q13.12
218139_s_at	2.30894	up	MUDENG	55745	0006886 // intracellular protein transport // inferred from electronic annotation /// 0016192 // vesicle-mediated transport // inferred from electronic annotation	0030131 // clathrin adaptor complex // inferred from electronic annotation	0005515 // protein binding // inferred from electronic annotation	chr14:56805513-56826547 (+) // 94.65 // q23.1
206877_at	2.02982	up	MXD1	4084	0006350 // transcription // inferred from electronic annotation /// 0006355 // regulation of transcription, DNA-dependent // inferred from electronic annotation /// 0007275 // multicellular organismal development // traceable author statement /// 0008283 // cell proliferation // traceable author statement /// 0045449 // regulation of transcription // inferred from electronic annotation	0005634 // nucleus // traceable author statement /// 0005634 // nucleus // inferred from electronic annotation /// 0005634 // nucleus // inferred from direct assay /// 0005737 // cytoplasm // inferred from direct assay /// 0005739 // mitochondrion // inferred from direct assay	0003677 // DNA binding // inferred from electronic annotation /// 0003700 // transcription factor activity // traceable author statement /// 0003712 // transcription cofactor activity // traceable author statement /// 0003714 // transcription corepressor activity // traceable author statement /// 0030528 // transcription regulator activity // inferred from electronic annotation	chr2:69995820-70019109 (+) // 94.51 // p14
212993_at	2.33426	up	NACC2	138151	0008284 // positive regulation of cell proliferation // inferred from sequence or structural similarity /// 0016481 // negative regulation of transcription // inferred from sequence or structural similarity /// 0051260 // protein homooligomerization // inferred from sequence or structural similarity	0005634 // nucleus // inferred from sequence or structural similarity /// 0016604 // nuclear body // inferred from sequence or structural similarity	0005515 // protein binding // inferred from electronic annotation /// 0016566 // specific transcriptional repressor activity // inferred from sequence or structural similarity	chr9:138038205-138042179 (-) // 91.85 // q34.3
217738_at	2.05111	up	NAMPT	10135	0007165 // signal transduction // traceable author statement /// 0007267 // cell-cell signaling // traceable author statement /// 0008284 // positive regulation of cell proliferation // traceable author statement /// 0009435 // NAD biosynthetic process // inferred from electronic annotation /// 0019363 // pyridine nucleotide biosynthetic process // inferred from electronic annotation	0005737 // cytoplasm // inferred from electronic annotation /// 0005829 // cytosol // not recorded	0005125 // cytokine activity // traceable author statement /// 0016740 // transferase activity // inferred from electronic annotation /// 0016757 // transferase activity, transferring glycosyl groups // inferred from electronic annotation /// 0047280 // nicotinamide phosphoribosyltransferase activity // not recorded /// 0047280 // nicotinamide phosphoribosyltransferase activity // inferred from e…	chr10:36850660-36853170 (-) // 51.77 // p11.21 /// chr7:105675974-105712874 (-) // 92.93 // q22.2
217739_s_at	2.12075	up	NAMPT	10135	0007165 // signal transduction // traceable author statement /// 0007267 // cell-cell signaling // traceable author statement /// 0008284 // positive regulation of cell proliferation // traceable author statement /// 0009435 // NAD biosynthetic process // inferred from electronic annotation /// 0019363 // pyridine nucleotide biosynthetic process // inferred from electronic annotation	0005737 // cytoplasm // inferred from electronic annotation /// 0005829 // cytosol // not recorded	0005125 // cytokine activity // traceable author statement /// 0016740 // transferase activity // inferred from electronic annotation /// 0016757 // transferase activity, transferring glycosyl groups // inferred from electronic annotation /// 0047280 // nicotinamide phosphoribosyltransferase activity // not recorded /// 0047280 // nicotinamide phosphoribosyltransferase activity // inferred from e…	chr16:34177776-34178972 (+) // 43.06 // p11.2 /// chr10:36850840-36853170 (-) // 95.92 // p11.21 /// chr7:105677891-105712593 (-) // 99.96 // q22.2
202906_s_at	2.13087	up	NBN	4683	0000077 // DNA damage checkpoint // inferred from direct assay /// 0000723 // telomere maintenance // inferred from mutant phenotype /// 0000723 // telomere maintenance // traceable author statement /// 0001701 // in utero embryonic development // inferred from electronic annotation /// 0001832 // blastocyst growth // inferred from electronic annotation /// 0006281 // DNA repair // inferred from …	0000781 // chromosome, telomeric region // inferred from electronic annotation /// 0000784 // nuclear chromosome, telomeric region // inferred from direct assay /// 0005622 // intracellular // inferred from electronic annotation /// 0005634 // nucleus // inferred from electronic annotation /// 0005634 // nucleus // inferred from direct assay /// 0005654 // nucleoplasm // not recorded /// 0005657 …	0003684 // damaged DNA binding // inferred by curator /// 0003684 // damaged DNA binding // inferred from electronic annotation /// 0005515 // protein binding // inferred from physical interaction /// 0008134 // transcription factor binding // inferred from physical interaction /// 0047485 // protein N-terminus binding // inferred from physical interaction	chr8:91014934-91066102 (-) // 85.53 // q21.3
201146_at	2.03033	up	NFE2L2	4780	0006350 // transcription // inferred from electronic annotation /// 0006355 // regulation of transcription, DNA-dependent // inferred from electronic annotation /// 0006366 // transcription from RNA polymerase II promoter // traceable author statement /// 0045449 // regulation of transcription // inferred from electronic annotation	0005634 // nucleus // inferred from electronic annotation /// 0005634 // nucleus // inferred from direct assay /// 0005737 // cytoplasm // inferred from electronic annotation /// 0005737 // cytoplasm // inferred from direct assay	0003677 // DNA binding // inferred from electronic annotation /// 0003700 // transcription factor activity // traceable author statement /// 0003700 // transcription factor activity // inferred from electronic annotation /// 0043565 // sequence-specific DNA binding // inferred from electronic annotation /// 0046983 // protein dimerization activity // inferred from electronic annotation	chr2:177803284-177837541 (-) // 98.96 // q31.2
203574_at	2.83287	up	NFIL3	4783	0006350 // transcription // inferred from electronic annotation /// 0006355 // regulation of transcription, DNA-dependent // inferred from electronic annotation /// 0006366 // transcription from RNA polymerase II promoter // traceable author statement /// 0006955 // immune response // traceable author statement /// 0048511 // rhythmic process // inferred from electronic annotation	0005634 // nucleus // traceable author statement /// 0005634 // nucleus // inferred from electronic annotation /// 0005634 // nucleus // inferred from direct assay	0003677 // DNA binding // inferred from electronic annotation /// 0003677 // DNA binding // traceable author statement /// 0003700 // transcription factor activity // traceable author statement /// 0003700 // transcription factor activity // inferred from electronic annotation /// 0003714 // transcription corepressor activity // traceable author statement /// 0043565 // sequence-specific DNA bind…	chr9:93211149-93225783 (-) // 98.7 // q22.31
213918_s_at	2.21567	up	NIPBL	25836	0007049 // cell cycle // inferred from electronic annotation	0005634 // nucleus // inferred from electronic annotation	0005488 // binding // inferred from electronic annotation	chr5:37097594-37100399 (+) // 52.87 // p13.2
220066_at	2.26359	up	NOD2	64127	0002224 // toll-like receptor signaling pathway // inferred from electronic annotation /// 0002227 // innate immune response in mucosa // inferred from electronic annotation /// 0002253 // activation of immune response // inferred from electronic annotation /// 0002367 // cytokine production during immune response // inferred from mutant phenotype /// 0002381 // immunoglobulin production during i…	0005622 // intracellular // inferred from electronic annotation /// 0005737 // cytoplasm // traceable author statement /// 0005737 // cytoplasm // inferred from electronic annotation /// 0005829 // cytosol // inferred from direct assay /// 0005886 // plasma membrane // inferred from direct assay /// 0008180 // signalosome // inferred from direct assay /// 0009986 // cell surface // inferred from …	0000166 // nucleotide binding // inferred from electronic annotation /// 0005515 // protein binding // inferred from electronic annotation /// 0005515 // protein binding // inferred from physical interaction /// 0005524 // ATP binding // inferred from electronic annotation /// 0019899 // enzyme binding // inferred from physical interaction /// 0019901 // protein kinase binding // inferred from ph…	chr16:49288550-49324488 (+) // 99.89 // q12.1
202228_s_at	2.16246	up	NPTN	27020	0007156 // homophilic cell adhesion // inferred from sequence or structural similarity /// 0048170 // positive regulation of long-term neuronal synaptic plasticity // inferred from sequence or structural similarity	0005886 // plasma membrane // inferred from electronic annotation /// 0016020 // membrane // inferred from electronic annotation /// 0016021 // integral to membrane // inferred from electronic annotation /// 0042734 // presynaptic membrane // inferred from sequence or structural similarity	0004872 // receptor activity // inferred from electronic annotation /// 0050839 // cell adhesion molecule binding // inferred from sequence or structural similarity	chr15:71639415-71712747 (-) // 94.36 // q24.1
221803_s_at	2.4675	up	NRBF2	29982	0006350 // transcription // inferred from electronic annotation /// 0006355 // regulation of transcription, DNA-dependent // inferred from electronic annotation	0005634 // nucleus // inferred from electronic annotation /// 0005737 // cytoplasm // inferred from electronic annotation /// 0005737 // cytoplasm // inferred from direct assay	0004872 // receptor activity // inferred from electronic annotation	chr10:64563065-64584790 (+) // 97.92 // q21.2 /// chr8:109064372-109066170 (+) // 92.16 // q23.1
209073_s_at	2.51853	up	NUMB	8650	0007275 // multicellular organismal development // inferred from electronic annotation /// 0007399 // nervous system development // inferred from electronic annotation /// 0007405 // neuroblast proliferation // inferred from electronic annotation /// 0007409 // axonogenesis // inferred from electronic annotation /// 0030900 // forebrain development // inferred from electronic annotation	0005634 // nucleus // inferred from electronic annotation /// 0005737 // cytoplasm // inferred from electronic annotation /// 0005769 // early endosome // inferred from electronic annotation /// 0005887 // integral to plasma membrane // traceable author statement /// 0016020 // membrane // inferred from electronic annotation /// 0019897 // extrinsic to plasma membrane // inferred from electronic …	0005515 // protein binding // inferred from physical interaction /// 0005515 // protein binding // inferred from electronic annotation	chr14:72812133-72994997 (-) // 93.26 // q24.2
220001_at	2.10333	up	PADI4	23569	0006350 // transcription // inferred from electronic annotation /// 0006355 // regulation of transcription, DNA-dependent // inferred from electronic annotation /// 0006464 // protein modification process // traceable author statement /// 0006464 // protein modification process // inferred from electronic annotation /// 0016568 // chromatin modification // inferred from electronic annotation /// …	0005634 // nucleus // inferred from electronic annotation /// 0005737 // cytoplasm // inferred from electronic annotation	0004668 // protein-arginine deiminase activity // traceable author statement /// 0004668 // protein-arginine deiminase activity // inferred from electronic annotation /// 0005509 // calcium ion binding // inferred from electronic annotation /// 0016787 // hydrolase activity // inferred from electronic annotation /// 0046872 // metal ion binding // inferred from electronic annotation	chr1:17507278-17563082 (+) // 99.78 // p36.13
208875_s_at	2.02616	up	PAK2	5062	0006461 // protein complex assembly // inferred from electronic annotation /// 0006468 // protein amino acid phosphorylation // inferred from electronic annotation /// 0006468 // protein amino acid phosphorylation // inferred from direct assay /// 0006468 // protein amino acid phosphorylation // traceable author statement /// 0006469 // negative regulation of protein kinase activity // traceable …	0005634 // nucleus // inferred from electronic annotation /// 0005737 // cytoplasm // inferred from electronic annotation /// 0005829 // cytosol // not recorded /// 0015629 // actin cytoskeleton // inferred from electronic annotation /// 0016020 // membrane // inferred from electronic annotation	0000166 // nucleotide binding // inferred from electronic annotation /// 0003824 // catalytic activity // inferred from electronic annotation /// 0004672 // protein kinase activity // inferred from electronic annotation /// 0004672 // protein kinase activity // traceable author statement /// 0004674 // protein serine/threonine kinase activity // inferred from direct assay /// 0004674 // protein s…	chr3:198031638-198043913 (+) // 69.95 // q29
208857_s_at	2.15144	up	PCMT1	5110	0006464 // protein modification process // inferred from electronic annotation /// 0006479 // protein amino acid methylation // traceable author statement /// 0030091 // protein repair // traceable author statement	0005737 // cytoplasm // inferred from electronic annotation /// 0005737 // cytoplasm // inferred from direct assay /// 0005783 // endoplasmic reticulum // traceable author statement	0004719 // protein-L-isoaspartate (D-aspartate) O-methyltransferase activity // traceable author statement /// 0004719 // protein-L-isoaspartate (D-aspartate) O-methyltransferase activity // inferred from electronic annotation /// 0005515 // protein binding // inferred from physical interaction /// 0008168 // methyltransferase activity // inferred from electronic annotation /// 0016740 // transfe…	chr6:150112695-150173892 (+) // 99.14 // q25.1
212511_at	2.25305	up	PICALM	8301	0006461 // protein complex assembly // traceable author statement /// 0006897 // endocytosis // inferred from electronic annotation /// 0006898 // receptor-mediated endocytosis // inferred from direct assay /// 0006898 // receptor-mediated endocytosis // inferred from sequence or structural similarity /// 0016192 // vesicle-mediated transport // traceable author statement /// 0048268 // clathrin …	0005794 // Golgi apparatus // inferred from electronic annotation /// 0005905 // coated pit // inferred from direct assay /// 0005905 // coated pit // inferred from electronic annotation /// 0005905 // coated pit // inferred from sequence or structural similarity /// 0016020 // membrane // inferred from electronic annotation /// 0030118 // clathrin coat // inferred from electronic annotation /// …	0005543 // phospholipid binding // inferred from electronic annotation /// 0005545 // phosphatidylinositol binding // inferred from sequence or structural similarity /// 0005545 // phosphatidylinositol binding // inferred from electronic annotation /// 0030276 // clathrin binding // inferred from direct assay /// 0030276 // clathrin binding // inferred from electronic annotation /// 0030276 // cl…	chr11:85345868-85347508 (-) // 98.13 // q14.2
205452_at	2.02748	up	PIGB	9488	0006506 // GPI anchor biosynthetic process // inferred from electronic annotation /// 0006506 // GPI anchor biosynthetic process // inferred from direct assay /// 0016254 // preassembly of GPI anchor in ER membrane // not recorded	0005783 // endoplasmic reticulum // inferred from electronic annotation /// 0005789 // endoplasmic reticulum membrane // inferred from electronic annotation /// 0005789 // endoplasmic reticulum membrane // inferred from direct assay /// 0016020 // membrane // inferred from electronic annotation /// 0016021 // integral to membrane // non-traceable author statement /// 0016021 // integral to membra…	0000030 // mannosyltransferase activity // inferred from direct assay /// 0004376 // glycolipid mannosyltransferase activity // not recorded /// 0016740 // transferase activity // inferred from electronic annotation /// 0016757 // transferase activity, transferring glycosyl groups // inferred from electronic annotation	chr15:53398697-53435137 (+) // 99.9 // q21.3
201133_s_at	2.26456	up	PJA2	9867	0019941 // modification-dependent protein catabolic process // inferred from electronic annotation	0000139 // Golgi membrane // inferred from electronic annotation /// 0005737 // cytoplasm // inferred from electronic annotation /// 0005783 // endoplasmic reticulum // inferred from electronic annotation /// 0005789 // endoplasmic reticulum membrane // inferred from electronic annotation /// 0005794 // Golgi apparatus // inferred from electronic annotation /// 0005886 // plasma membrane // infer…	0005515 // protein binding // inferred from electronic annotation /// 0008270 // zinc ion binding // inferred from electronic annotation /// 0016874 // ligase activity // inferred from electronic annotation /// 0046872 // metal ion binding // inferred from electronic annotation	chr5:108698317-108773515 (-) // 96.02 // q21.3
212628_at	2.27221	up	PKN2	5586	0006468 // protein amino acid phosphorylation // traceable author statement /// 0006468 // protein amino acid phosphorylation // inferred from electronic annotation /// 0007165 // signal transduction // traceable author statement /// 0007165 // signal transduction // inferred from electronic annotation	0005622 // intracellular // inferred from electronic annotation /// 0005634 // nucleus // inferred from electronic annotation /// 0005737 // cytoplasm // inferred from electronic annotation	0000166 // nucleotide binding // inferred from electronic annotation /// 0004672 // protein kinase activity // inferred from electronic annotation /// 0004672 // protein kinase activity // traceable author statement /// 0004674 // protein serine/threonine kinase activity // inferred from electronic annotation /// 0004697 // protein kinase C activity // inferred from electronic annotation /// 0005…	chr1:88922844-89074193 (+) // 98.5 // p22.2
212629_s_at	2.77041	up	PKN2	5586	0006468 // protein amino acid phosphorylation // traceable author statement /// 0006468 // protein amino acid phosphorylation // inferred from electronic annotation /// 0007165 // signal transduction // traceable author statement /// 0007165 // signal transduction // inferred from electronic annotation	0005622 // intracellular // inferred from electronic annotation /// 0005634 // nucleus // inferred from electronic annotation /// 0005737 // cytoplasm // inferred from electronic annotation	0000166 // nucleotide binding // inferred from electronic annotation /// 0004672 // protein kinase activity // inferred from electronic annotation /// 0004672 // protein kinase activity // traceable author statement /// 0004674 // protein serine/threonine kinase activity // inferred from electronic annotation /// 0004697 // protein kinase C activity // inferred from electronic annotation /// 0005…	chr1:88922844-89074193 (+) // 98.5 // p22.2
202446_s_at	2.04362	up	PLSCR1	5359	0009615 // response to virus // inferred from electronic annotation /// 0017121 // phospholipid scrambling // traceable author statement /// 0030168 // platelet activation // non-traceable author statement	0005886 // plasma membrane // traceable author statement /// 0016020 // membrane // inferred from electronic annotation /// 0016021 // integral to membrane // inferred from electronic annotation	0005509 // calcium ion binding // non-traceable author statement /// 0005509 // calcium ion binding // inferred from electronic annotation /// 0005515 // protein binding // inferred from physical interaction /// 0017124 // SH3 domain binding // inferred from electronic annotation /// 0017128 // phospholipid scramblase activity // traceable author statement	chr3:147715656-147745208 (-) // 97.78 // q24
208890_s_at	2.09656	up	PLXNB2	23654	0007165 // signal transduction // inferred from electronic annotation /// 0007275 // multicellular organismal development // inferred from electronic annotation /// 0050772 // positive regulation of axonogenesis // inferred from electronic annotation	0005622 // intracellular // inferred from electronic annotation /// 0016020 // membrane // inferred from electronic annotation /// 0016021 // integral to membrane // inferred from electronic annotation	0004872 // receptor activity // inferred from electronic annotation /// 0005515 // protein binding // inferred from electronic annotation	chr22:49055540-49061131 (-) // 97.43 // q13.33
218852_at	2.2098	up	PPP2R3C	55012		0005634 // nucleus // inferred from electronic annotation /// 0005737 // cytoplasm // inferred from electronic annotation	0005509 // calcium ion binding // inferred from electronic annotation	chr14:34624429-34661191 (-) // 98.26 // q13.2
201594_s_at	2.13411	up	PPP4R1	9989	0007165 // signal transduction // non-traceable author statement	0005625 // soluble fraction // non-traceable author statement	0005488 // binding // inferred from electronic annotation /// 0005515 // protein binding // inferred from physical interaction /// 0030362 // protein phosphatase type 4 regulator activity // non-traceable author statement	chr18:9536841-9604567 (-) // 97.6 // p11.22
200605_s_at	2.30232	up	PRKAR1A	5573	0001707 // mesoderm formation // inferred from electronic annotation /// 0001932 // regulation of protein amino acid phosphorylation // inferred from electronic annotation /// 0006357 // regulation of transcription from RNA polymerase II promoter // traceable author statement /// 0007165 // signal transduction // inferred from electronic annotation /// 0007242 // intracellular signaling cascade /…	0005952 // cAMP-dependent protein kinase complex // inferred from electronic annotation /// 0031594 // neuromuscular junction // inferred from electronic annotation /// 0043234 // protein complex // inferred from direct assay	0000166 // nucleotide binding // inferred from electronic annotation /// 0005515 // protein binding // inferred from physical interaction /// 0008603 // cAMP-dependent protein kinase regulator activity // traceable author statement /// 0008603 // cAMP-dependent protein kinase regulator activity // inferred from electronic annotation /// 0016301 // kinase activity // inferred from electronic annot…	chr17:64020203-64039993 (+) // 97.69 // q24.2
207957_s_at	2.07875	up	PRKCB	5579	0006468 // protein amino acid phosphorylation // traceable author statement /// 0006468 // protein amino acid phosphorylation // inferred from electronic annotation /// 0006816 // calcium ion transport // inferred from electronic annotation /// 0006874 // cellular calcium ion homeostasis // inferred from electronic annotation /// 0007165 // signal transduction // non-traceable author statement //…	0005634 // nucleus // inferred from electronic annotation /// 0005737 // cytoplasm // traceable author statement /// 0005737 // cytoplasm // inferred from electronic annotation /// 0005829 // cytosol // not recorded /// 0005886 // plasma membrane // not recorded /// 0005886 // plasma membrane // traceable author statement /// 0016020 // membrane // inferred from electronic annotation	0000166 // nucleotide binding // inferred from electronic annotation /// 0004672 // protein kinase activity // inferred from electronic annotation /// 0004674 // protein serine/threonine kinase activity // inferred from electronic annotation /// 0004697 // protein kinase C activity // traceable author statement /// 0004697 // protein kinase C activity // inferred from electronic annotation /// 00…	chr16:23754860-24139351 (+) // 95.49 // p12.1
202545_at	2.0841	up	PRKCD	5580	0006468 // protein amino acid phosphorylation // inferred from direct assay /// 0006468 // protein amino acid phosphorylation // inferred from electronic annotation /// 0007165 // signal transduction // traceable author statement /// 0007242 // intracellular signaling cascade // inferred from electronic annotation /// 0010149 // senescence // inferred from mutant phenotype /// 0010469 // regulati…	0005634 // nucleus // inferred from direct assay /// 0005737 // cytoplasm // inferred from direct assay /// 0005737 // cytoplasm // inferred from electronic annotation /// 0005829 // cytosol // not recorded /// 0016020 // membrane // inferred from electronic annotation	0000166 // nucleotide binding // inferred from electronic annotation /// 0004672 // protein kinase activity // inferred from electronic annotation /// 0004674 // protein serine/threonine kinase activity // inferred from electronic annotation /// 0004697 // protein kinase C activity // inferred from electronic annotation /// 0004699 // calcium-independent protein kinase C activity // traceable aut…	chr3:53170445-53201337 (+) // 99.24 // p21.1
203396_at	2.3368	up	PSMA4	5685	0006511 // ubiquitin-dependent protein catabolic process // inferred from electronic annotation /// 0031145 // anaphase-promoting complex-dependent proteasomal ubiquitin-dependent protein catabolic process // not recorded /// 0051436 // negative regulation of ubiquitin-protein ligase activity during mitotic cell cycle // not recorded /// 0051437 // positive regulation of ubiquitin-protein ligase …	0000502 // proteasome complex // traceable author statement /// 0005634 // nucleus // inferred from electronic annotation /// 0005737 // cytoplasm // inferred from electronic annotation /// 0005829 // cytosol // inferred from electronic annotation /// 0005839 // proteasome core complex // inferred from electronic annotation /// 0043234 // protein complex // inferred from electronic annotation	0004175 // endopeptidase activity // inferred from electronic annotation /// 0004298 // threonine-type endopeptidase activity // inferred from electronic annotation /// 0005515 // protein binding // inferred from physical interaction /// 0008233 // peptidase activity // inferred from electronic annotation /// 0016787 // hydrolase activity // inferred from electronic annotation /// 0042802 // iden…	chr15:76619900-76628570 (+) // 99.54 // q25.1
204748_at	3.91669	up	PTGS2	5743	0001516 // prostaglandin biosynthetic process // inferred from electronic annotation /// 0006633 // fatty acid biosynthetic process // inferred from electronic annotation /// 0006693 // prostaglandin metabolic process // traceable author statement /// 0006928 // cell motion // traceable author statement /// 0006979 // response to oxidative stress // inferred from electronic annotation /// 0008217…	0005634 // nucleus // inferred from sequence or structural similarity /// 0005737 // cytoplasm // inferred from direct assay /// 0005737 // cytoplasm // inferred from sequence or structural similarity /// 0005737 // cytoplasm // inferred from electronic annotation /// 0005783 // endoplasmic reticulum // inferred from electronic annotation /// 0005788 // endoplasmic reticulum lumen // not recorded…	0004601 // peroxidase activity // not recorded /// 0004601 // peroxidase activity // non-traceable author statement /// 0004601 // peroxidase activity // inferred from electronic annotation /// 0004666 // prostaglandin-endoperoxide synthase activity // non-traceable author statement /// 0004666 // prostaglandin-endoperoxide synthase activity // inferred from electronic annotation /// 0004666 // p…	chr1:184907591-184916179 (-) // 97.42 // q31.1
212587_s_at	2.06573	up	PTPRC	5788	0000187 // activation of MAPK activity // inferred from electronic annotation /// 0001915 // negative regulation of T cell mediated cytotoxicity // inferred from sequence or structural similarity /// 0001916 // positive regulation of T cell mediated cytotoxicity // inferred from electronic annotation /// 0001960 // negative regulation of cytokine-mediated signaling pathway // inferred from sequen…	0005634 // nucleus // inferred from direct assay /// 0005886 // plasma membrane // not recorded /// 0005887 // integral to plasma membrane // inferred from sequence or structural similarity /// 0005887 // integral to plasma membrane // traceable author statement /// 0005925 // focal adhesion // inferred from sequence or structural similarity /// 0009897 // external side of plasma membrane // infe…	0004721 // phosphoprotein phosphatase activity // inferred from electronic annotation /// 0004725 // protein tyrosine phosphatase activity // inferred from electronic annotation /// 0004725 // protein tyrosine phosphatase activity // inferred from direct assay /// 0004872 // receptor activity // inferred from electronic annotation /// 0005001 // transmembrane receptor protein tyrosine phosphatase…	chr1:196874847-196993226 (+) // 97.09 // q31.3
221840_at	2.06221	up	PTPRE	5791	0006468 // protein amino acid phosphorylation // inferred from electronic annotation /// 0006470 // protein amino acid dephosphorylation // traceable author statement /// 0006470 // protein amino acid dephosphorylation // inferred from electronic annotation /// 0007185 // transmembrane receptor protein tyrosine phosphatase signaling pathway // inferred from electronic annotation /// 0016311 // de…	0005737 // cytoplasm // inferred from electronic annotation /// 0005886 // plasma membrane // inferred from electronic annotation /// 0016020 // membrane // inferred from electronic annotation /// 0016021 // integral to membrane // inferred from electronic annotation	0004721 // phosphoprotein phosphatase activity // inferred from electronic annotation /// 0004725 // protein tyrosine phosphatase activity // inferred from electronic annotation /// 0004872 // receptor activity // inferred from electronic annotation /// 0005001 // transmembrane receptor protein tyrosine phosphatase activity // traceable author statement /// 0005515 // protein binding // inferred …	chr10:129729127-129774163 (+) // 97.16 // q26.2
212263_at	2.04928	up	QKI	9444	0006397 // mRNA processing // inferred from electronic annotation /// 0006417 // regulation of translation // inferred from electronic annotation /// 0006810 // transport // inferred from electronic annotation /// 0007275 // multicellular organismal development // inferred from electronic annotation /// 0008380 // RNA splicing // inferred from electronic annotation /// 0030154 // cell differentia…	0005634 // nucleus // inferred from electronic annotation /// 0005737 // cytoplasm // inferred from electronic annotation	0003723 // RNA binding // inferred from electronic annotation /// 0005515 // protein binding // inferred from physical interaction /// 0017124 // SH3 domain binding // inferred from electronic annotation	chr6:163756198-163914889 (+) // 97.29 // q26
212636_at	2.28651	up	QKI	9444	0006397 // mRNA processing // inferred from electronic annotation /// 0006417 // regulation of translation // inferred from electronic annotation /// 0006810 // transport // inferred from electronic annotation /// 0007275 // multicellular organismal development // inferred from electronic annotation /// 0008380 // RNA splicing // inferred from electronic annotation /// 0030154 // cell differentia…	0005634 // nucleus // inferred from electronic annotation /// 0005737 // cytoplasm // inferred from electronic annotation	0003723 // RNA binding // inferred from electronic annotation /// 0005515 // protein binding // inferred from physical interaction /// 0017124 // SH3 domain binding // inferred from electronic annotation	chr6:163756221-163911467 (+) // 93.86 // q26
201244_s_at	2.28893	up	RAF1	5894	0006468 // protein amino acid phosphorylation // traceable author statement /// 0006468 // protein amino acid phosphorylation // inferred from electronic annotation /// 0006915 // apoptosis // traceable author statement /// 0006915 // apoptosis // inferred from electronic annotation /// 0007010 // cytoskeleton organization // inferred from electronic annotation /// 0007165 // signal transduction …	0005741 // mitochondrial outer membrane // traceable author statement /// 0005829 // cytosol // not recorded /// 0005886 // plasma membrane // not recorded	0000166 // nucleotide binding // inferred from electronic annotation /// 0004672 // protein kinase activity // inferred from electronic annotation /// 0004672 // protein kinase activity // traceable author statement /// 0004674 // protein serine/threonine kinase activity // inferred from electronic annotation /// 0005057 // receptor signaling protein activity // inferred from electronic annotatio…	chr3:12600107-12680414 (-) // 98.42 // p25.1
203096_s_at	2.20238	up	RAPGEF2	9693	0000165 // MAPKKK cascade // non-traceable author statement /// 0007165 // signal transduction // inferred from electronic annotation /// 0007242 // intracellular signaling cascade // traceable author statement /// 0007264 // small GTPase mediated signal transduction // inferred from electronic annotation /// 0007264 // small GTPase mediated signal transduction // traceable author statement /// 0…	0005622 // intracellular // inferred from electronic annotation /// 0005886 // plasma membrane // inferred from electronic annotation /// 0005887 // integral to plasma membrane // non-traceable author statement /// 0016020 // membrane // inferred from direct assay /// 0016020 // membrane // inferred from electronic annotation	0004871 // signal transducer activity // traceable author statement /// 0005085 // guanyl-nucleotide exchange factor activity // inferred from electronic annotation /// 0005509 // calcium ion binding // non-traceable author statement /// 0005515 // protein binding // inferred from direct assay /// 0005515 // protein binding // inferred from electronic annotation /// 0017034 // Rap guanyl-nucleoti…	chr4:160408695-160500752 (+) // 99.44 // q32.1
203097_s_at	2.16369	up	RAPGEF2	9693	0000165 // MAPKKK cascade // non-traceable author statement /// 0007165 // signal transduction // inferred from electronic annotation /// 0007242 // intracellular signaling cascade // traceable author statement /// 0007264 // small GTPase mediated signal transduction // inferred from electronic annotation /// 0007264 // small GTPase mediated signal transduction // traceable author statement /// 0…	0005622 // intracellular // inferred from electronic annotation /// 0005886 // plasma membrane // inferred from electronic annotation /// 0005887 // integral to plasma membrane // non-traceable author statement /// 0016020 // membrane // inferred from direct assay /// 0016020 // membrane // inferred from electronic annotation	0004871 // signal transducer activity // traceable author statement /// 0005085 // guanyl-nucleotide exchange factor activity // inferred from electronic annotation /// 0005509 // calcium ion binding // non-traceable author statement /// 0005515 // protein binding // inferred from direct assay /// 0005515 // protein binding // inferred from electronic annotation /// 0017034 // Rap guanyl-nucleoti…	chr4:160408695-160500749 (+) // 99.98 // q32.1
202033_s_at	2.28465	up	RB1CC1	9821	0001889 // liver development // inferred from electronic annotation /// 0001934 // positive regulation of protein amino acid phosphorylation // inferred from electronic annotation /// 0006350 // transcription // inferred from electronic annotation /// 0006355 // regulation of transcription, DNA-dependent // inferred from electronic annotation /// 0007049 // cell cycle // inferred from electronic …	0005634 // nucleus // inferred from electronic annotation	0005515 // protein binding // inferred from physical interaction /// 0005515 // protein binding // inferred from electronic annotation /// 0016301 // kinase activity // inferred from electronic annotation	chr8:53697570-53789536 (-) // 95.24 // q11.23
212783_at	2.05623	up	RBBP6	5930	0016567 // protein ubiquitination // inferred from electronic annotation	0000151 // ubiquitin ligase complex // inferred from electronic annotation /// 0005634 // nucleus // inferred from electronic annotation	0003676 // nucleic acid binding // inferred from electronic annotation /// 0004842 // ubiquitin-protein ligase activity // inferred from electronic annotation /// 0005515 // protein binding // inferred from physical interaction /// 0005515 // protein binding // inferred from electronic annotation /// 0005515 // protein binding // traceable author statement /// 0008270 // zinc ion binding // infer…	chr16:24488809-24491685 (+) // 96.32 // p12.1
201394_s_at	2.07738	up	RBM5	10181	0000398 // nuclear mRNA splicing, via spliceosome // not recorded /// 0006396 // RNA processing // traceable author statement /// 0007049 // cell cycle // inferred from electronic annotation /// 0045786 // negative regulation of cell cycle // inferred from electronic annotation	0005622 // intracellular // inferred from electronic annotation /// 0005634 // nucleus // traceable author statement /// 0005634 // nucleus // inferred from electronic annotation	0000166 // nucleotide binding // inferred from electronic annotation /// 0003676 // nucleic acid binding // inferred from electronic annotation /// 0003677 // DNA binding // traceable author statement /// 0003723 // RNA binding // traceable author statement /// 0003723 // RNA binding // inferred from electronic annotation /// 0008270 // zinc ion binding // inferred from electronic annotation /// …	chr3:50102810-50130951 (+) // 98.41 // p21.31
202388_at	2.00364	up	RGS2	5997	0007049 // cell cycle // inferred from electronic annotation /// 0007169 // transmembrane receptor protein tyrosine kinase signaling pathway // non-traceable author statement /// 0008277 // regulation of G-protein coupled receptor protein signaling pathway // traceable author statement /// 0009968 // negative regulation of signal transduction // inferred from electronic annotation		0004871 // signal transducer activity // inferred from electronic annotation /// 0005096 // GTPase activator activity // traceable author statement /// 0005515 // protein binding // inferred from physical interaction /// 0005516 // calmodulin binding // traceable author statement	chr1:191044793-191048026 (+) // 97.55 // q31.2
212099_at	2.54994	up	RHOB	388	0001525 // angiogenesis // inferred from electronic annotation /// 0006810 // transport // inferred from electronic annotation /// 0006915 // apoptosis // inferred from electronic annotation /// 0006927 // transformed cell apoptosis // inferred from sequence or structural similarity /// 0006927 // transformed cell apoptosis // inferred from electronic annotation /// 0007049 // cell cycle // infer…	0005622 // intracellular // inferred from electronic annotation /// 0005624 // membrane fraction // inferred from electronic annotation /// 0005625 // soluble fraction // inferred from electronic annotation /// 0005634 // nucleus // inferred from sequence or structural similarity /// 0005634 // nucleus // inferred from electronic annotation /// 0005768 // endosome // inferred from electronic anno…	0000166 // nucleotide binding // inferred from electronic annotation /// 0003924 // GTPase activity // traceable author statement /// 0005515 // protein binding // inferred from electronic annotation /// 0005525 // GTP binding // traceable author statement /// 0005525 // GTP binding // inferred from electronic annotation /// 0019003 // GDP binding // inferred from electronic annotation	chr2:20510315-20512736 (+) // 95.43 // p24.1
213566_at	2.10588	up	RNASE6	6039	0006401 // RNA catabolic process // traceable author statement /// 0006952 // defense response // traceable author statement	0005576 // extracellular region // traceable author statement /// 0005576 // extracellular region // inferred from electronic annotation	0003676 // nucleic acid binding // inferred from electronic annotation /// 0004518 // nuclease activity // inferred from electronic annotation /// 0004519 // endonuclease activity // inferred from electronic annotation /// 0004522 // pancreatic ribonuclease activity // inferred from electronic annotation /// 0004540 // ribonuclease activity // traceable author statement /// 0016787 // hydrolase a…	chr14:20319083-20320460 (+) // 96.05 // q11.2
201779_s_at	2.10766	up	RNF13	11342		0005634 // nucleus // inferred from electronic annotation /// 0005634 // nucleus // inferred from direct assay /// 0005737 // cytoplasm // inferred from direct assay	0005515 // protein binding // inferred from electronic annotation /// 0008270 // zinc ion binding // inferred from electronic annotation /// 0046872 // metal ion binding // inferred from electronic annotation	chr3:151013704-151161838 (+) // 98.78 // q25.1 /// chr3:181971962-181974530 (-) // 89.32 // q26.33
201780_s_at	2.02754	up	RNF13	11342		0005634 // nucleus // inferred from electronic annotation /// 0005634 // nucleus // inferred from direct assay /// 0005737 // cytoplasm // inferred from direct assay	0005515 // protein binding // inferred from electronic annotation /// 0008270 // zinc ion binding // inferred from electronic annotation /// 0046872 // metal ion binding // inferred from electronic annotation	chr3:151013704-151162603 (+) // 98.67 // q25.1 /// chr7:82938137-82939284 (-) // 44.93 // q21.11
202302_s_at	2.17146	up	RSRC2	65117				chr12:121555558-121569486 (-) // 100.0 // q24.31
219691_at	2.13325	up	SAMD9	54809		0005737 // cytoplasm // inferred from electronic annotation		chr7:92567100-92570485 (-) // 85.39 // q21.2
220330_s_at	2.24003	up	SAMSN1	64092			0001784 // phosphotyrosine binding // inferred from direct assay	chr21:14779419-14840535 (-) // 98.52 // q11.2
215548_s_at	2.09483	up	SCFD1	23256	0006810 // transport // inferred from electronic annotation /// 0006904 // vesicle docking during exocytosis // inferred from electronic annotation /// 0015031 // protein transport // inferred from electronic annotation /// 0016192 // vesicle-mediated transport // inferred from electronic annotation	0005634 // nucleus // inferred from direct assay /// 0005730 // nucleolus // inferred from direct assay /// 0005737 // cytoplasm // inferred from electronic annotation /// 0005737 // cytoplasm // inferred from direct assay /// 0005783 // endoplasmic reticulum // inferred from electronic annotation /// 0005789 // endoplasmic reticulum membrane // inferred from electronic annotation /// 0005794 // …		chr14:30169431-30274752 (+) // 96.88 // q12
216274_s_at	2.07909	up	SEC11A	23478	0006465 // signal peptide processing // inferred from electronic annotation /// 0006508 // proteolysis // inferred from electronic annotation	0005783 // endoplasmic reticulum // inferred from electronic annotation /// 0005789 // endoplasmic reticulum membrane // inferred from electronic annotation /// 0005792 // microsome // inferred from electronic annotation /// 0016020 // membrane // inferred from electronic annotation /// 0016021 // integral to membrane // inferred from electronic annotation	0005515 // protein binding // inferred from physical interaction /// 0008233 // peptidase activity // inferred from electronic annotation /// 0016787 // hydrolase activity // inferred from electronic annotation	chr15:83014166-83035883 (-) // 97.8 // q25.3 /// chr8:55597804-55598392 (-) // 94.59 // q11.23
202318_s_at	2.76321	up	SENP6	26054	0006508 // proteolysis // inferred from electronic annotation /// 0019941 // modification-dependent protein catabolic process // inferred from electronic annotation	0005634 // nucleus // inferred from electronic annotation	0008233 // peptidase activity // inferred from electronic annotation /// 0008234 // cysteine-type peptidase activity // inferred from electronic annotation /// 0016787 // hydrolase activity // inferred from electronic annotation	chr6:76368945-76482326 (+) // 99.97 // q14.1
200969_at	2.10669	up	SERP1	27230	0001501 // skeletal system development // inferred from electronic annotation /// 0006006 // glucose metabolic process // inferred from electronic annotation /// 0006464 // protein modification process // traceable author statement /// 0006486 // protein amino acid glycosylation // traceable author statement /// 0006486 // protein amino acid glycosylation // inferred from electronic annotation //…	0005783 // endoplasmic reticulum // traceable author statement /// 0005783 // endoplasmic reticulum // inferred from electronic annotation /// 0005789 // endoplasmic reticulum membrane // inferred from electronic annotation /// 0005840 // ribosome // traceable author statement /// 0016020 // membrane // inferred from electronic annotation /// 0016021 // integral to membrane // inferred from elect…		chr3:151742476-151746991 (-) // 98.44 // q25.1
201739_at	2.52643	up	SGK1	6446	0006468 // protein amino acid phosphorylation // traceable author statement /// 0006468 // protein amino acid phosphorylation // inferred from electronic annotation /// 0006814 // sodium ion transport // traceable author statement /// 0006883 // cellular sodium ion homeostasis // inferred from electronic annotation /// 0006915 // apoptosis // inferred from electronic annotation /// 0006950 // res…	0005634 // nucleus // inferred from electronic annotation /// 0005737 // cytoplasm // inferred from electronic annotation /// 0005783 // endoplasmic reticulum // inferred from electronic annotation	0000166 // nucleotide binding // inferred from electronic annotation /// 0004672 // protein kinase activity // inferred from electronic annotation /// 0004674 // protein serine/threonine kinase activity // traceable author statement /// 0004674 // protein serine/threonine kinase activity // inferred from electronic annotation /// 0005515 // protein binding // inferred from physical interaction //…	chr6:134532087-134537673 (-) // 98.57 // q23.2
212569_at	2.81435	up	SMCHD1	23347	0051276 // chromosome organization // inferred from electronic annotation	0005694 // chromosome // inferred from electronic annotation	0005515 // protein binding // inferred from electronic annotation /// 0005524 // ATP binding // inferred from electronic annotation	chr18:2729473-2795012 (+) // 91.02 // p11.32
212577_at	2.59341	up	SMCHD1	23347	0051276 // chromosome organization // inferred from electronic annotation	0005694 // chromosome // inferred from electronic annotation	0005515 // protein binding // inferred from electronic annotation /// 0005524 // ATP binding // inferred from electronic annotation	chr18:2729473-2795012 (+) // 91.02 // p11.32
212579_at	2.46823	up	SMCHD1	23347	0051276 // chromosome organization // inferred from electronic annotation	0005694 // chromosome // inferred from electronic annotation	0005515 // protein binding // inferred from electronic annotation /// 0005524 // ATP binding // inferred from electronic annotation	chr18:2729473-2795012 (+) // 91.02 // p11.32
215424_s_at	2.29386	up	SNW1	22938	0000398 // nuclear mRNA splicing, via spliceosome // inferred from direct assay /// 0000398 // nuclear mRNA splicing, via spliceosome // inferred from electronic annotation /// 0006357 // regulation of transcription from RNA polymerase II promoter // traceable author statement /// 0006397 // mRNA processing // inferred from electronic annotation /// 0006614 // SRP-dependent cotranslational protei…	0005634 // nucleus // traceable author statement /// 0005634 // nucleus // inferred from direct assay /// 0005634 // nucleus // inferred from electronic annotation /// 0005681 // spliceosome // inferred from direct assay /// 0005681 // spliceosome // inferred from electronic annotation /// 0005730 // nucleolus // inferred from direct assay /// 0048500 // signal recognition particle // inferred fr…	0003713 // transcription coactivator activity // traceable author statement /// 0004872 // receptor activity // inferred from electronic annotation /// 0005112 // Notch binding // inferred from physical interaction /// 0005515 // protein binding // inferred from physical interaction /// 0005515 // protein binding // inferred from electronic annotation /// 0005525 // GTP binding // inferred from e…	chr14:77253932-77287465 (-) // 93.63 // q24.3
202113_s_at	2.14862	up	SNX2	6643	0006810 // transport // inferred from electronic annotation /// 0006886 // intracellular protein transport // inferred from electronic annotation /// 0006897 // endocytosis // traceable author statement /// 0007154 // cell communication // inferred from electronic annotation /// 0015031 // protein transport // inferred from electronic annotation	0005737 // cytoplasm // inferred from direct assay	0005515 // protein binding // inferred from physical interaction /// 0005515 // protein binding // inferred from electronic annotation /// 0008565 // protein transporter activity // inferred from electronic annotation /// 0035091 // phosphoinositide binding // inferred from electronic annotation	chr5:122138701-122193261 (+) // 97.0 // q23.2
202863_at	2.1354	up	SP100	6672	0000122 // negative regulation of transcription from RNA polymerase II promoter // inferred from direct assay /// 0006978 // DNA damage response, signal transduction by p53 class mediator resulting in transcription of p21 class mediator // inferred from direct assay /// 0034340 // response to type I interferon // inferred from direct assay /// 0034340 // response to type I interferon // inferred …	0005634 // nucleus // inferred from direct assay /// 0005634 // nucleus // inferred from electronic annotation /// 0005694 // chromosome // inferred from electronic annotation /// 0016605 // PML body // inferred from direct assay	0003677 // DNA binding // inferred from electronic annotation /// 0003713 // transcription coactivator activity // inferred from direct assay /// 0003714 // transcription corepressor activity // inferred from direct assay /// 0005488 // binding // inferred from electronic annotation /// 0005515 // protein binding // inferred from physical interaction /// 0005515 // protein binding // inferred fro…	chr2:230989224-231043476 (+) // 92.76 // q37.1
202864_s_at	2.68653	up	SP100	6672	0000122 // negative regulation of transcription from RNA polymerase II promoter // inferred from direct assay /// 0006978 // DNA damage response, signal transduction by p53 class mediator resulting in transcription of p21 class mediator // inferred from direct assay /// 0034340 // response to type I interferon // inferred from direct assay /// 0034340 // response to type I interferon // inferred …	0005634 // nucleus // inferred from direct assay /// 0005634 // nucleus // inferred from electronic annotation /// 0005694 // chromosome // inferred from electronic annotation /// 0016605 // PML body // inferred from direct assay	0003677 // DNA binding // inferred from electronic annotation /// 0003713 // transcription coactivator activity // inferred from direct assay /// 0003714 // transcription corepressor activity // inferred from direct assay /// 0005488 // binding // inferred from electronic annotation /// 0005515 // protein binding // inferred from physical interaction /// 0005515 // protein binding // inferred fro…	chr2:230989224-231043476 (+) // 92.76 // q37.1
203513_at	2.1798	up	SPG11	80208		0005634 // nucleus // inferred from electronic annotation /// 0005737 // cytoplasm // inferred from electronic annotation /// 0016020 // membrane // inferred from electronic annotation /// 0016021 // integral to membrane // inferred from electronic annotation		chr15:42642186-42654531 (-) // 93.93 // q15.3
212058_at	2.16685	up	SR140	23350	0006396 // RNA processing // inferred from electronic annotation		0000166 // nucleotide binding // inferred from electronic annotation /// 0003676 // nucleic acid binding // inferred from electronic annotation /// 0003723 // RNA binding // inferred from electronic annotation	chr3:144203112-144262249 (+) // 98.41 // q23
202200_s_at	2.1027	up	SRPK1	6732	0006397 // mRNA processing // inferred from electronic annotation /// 0006468 // protein amino acid phosphorylation // inferred from direct assay /// 0006468 // protein amino acid phosphorylation // inferred from electronic annotation /// 0007059 // chromosome segregation // inferred from direct assay /// 0007059 // chromosome segregation // inferred from electronic annotation /// 0007243 // prot…	0005634 // nucleus // inferred from direct assay /// 0005634 // nucleus // inferred from electronic annotation /// 0005634 // nucleus // traceable author statement /// 0005737 // cytoplasm // inferred from direct assay /// 0005737 // cytoplasm // inferred from electronic annotation	0000166 // nucleotide binding // inferred from electronic annotation /// 0000287 // magnesium ion binding // inferred from direct assay /// 0004672 // protein kinase activity // inferred from electronic annotation /// 0004672 // protein kinase activity // traceable author statement /// 0004674 // protein serine/threonine kinase activity // inferred from direct assay /// 0004674 // protein serine/…	chr6:35908788-35996285 (-) // 96.37 // p21.31
205214_at	2.61696	up	STK17B	9262	0006468 // protein amino acid phosphorylation // inferred from direct assay /// 0006468 // protein amino acid phosphorylation // inferred from electronic annotation /// 0006468 // protein amino acid phosphorylation // inferred from sequence or structural similarity /// 0006915 // apoptosis // inferred from electronic annotation /// 0006917 // induction of apoptosis // inferred from mutant phenoty…	0005634 // nucleus // inferred from direct assay /// 0005634 // nucleus // inferred from electronic annotation /// 0005634 // nucleus // inferred from sequence or structural similarity /// 0015629 // actin cytoskeleton // inferred from electronic annotation	0000166 // nucleotide binding // inferred from electronic annotation /// 0004672 // protein kinase activity // inferred from electronic annotation /// 0004674 // protein serine/threonine kinase activity // inferred from direct assay /// 0004674 // protein serine/threonine kinase activity // inferred from electronic annotation /// 0004674 // protein serine/threonine kinase activity // inferred fro…	chr2:196710171-196744518 (-) // 99.75 // q32.3
212631_at	2.05231	up	STX7	8417	0006886 // intracellular protein transport // inferred from electronic annotation /// 0006892 // post-Golgi vesicle-mediated transport // traceable author statement /// 0016192 // vesicle-mediated transport // inferred from electronic annotation	0005768 // endosome // inferred from electronic annotation /// 0016020 // membrane // inferred from electronic annotation /// 0016021 // integral to membrane // inferred from electronic annotation /// 0031901 // early endosome membrane // inferred from electronic annotation	0005484 // SNAP receptor activity // inferred from electronic annotation /// 0005515 // protein binding // inferred from electronic annotation	chr6:132820524-132822825 (-) // 98.06 // q23.2
203310_at	2.1668	up	STXBP3	6814	0006810 // transport // inferred from electronic annotation /// 0006904 // vesicle docking during exocytosis // inferred from electronic annotation /// 0015031 // protein transport // inferred from electronic annotation /// 0016192 // vesicle-mediated transport // inferred from electronic annotation	0005737 // cytoplasm // inferred from electronic annotation /// 0005829 // cytosol // not recorded /// 0016020 // membrane // inferred from electronic annotation		chr1:109090830-109153671 (+) // 97.53 // p13.3
212857_x_at	2.1742	up	SUB1	10923	0006350 // transcription // inferred from electronic annotation /// 0006355 // regulation of transcription, DNA-dependent // inferred from electronic annotation /// 0006357 // regulation of transcription from RNA polymerase II promoter // inferred from direct assay	0005634 // nucleus // inferred from electronic annotation /// 0005634 // nucleus // inferred from direct assay /// 0005667 // transcription factor complex // inferred from direct assay /// 0005730 // nucleolus // inferred from direct assay	0003677 // DNA binding // inferred from electronic annotation /// 0003697 // single-stranded DNA binding // inferred from direct assay /// 0003713 // transcription coactivator activity // inferred from direct assay /// 0003713 // transcription coactivator activity // inferred from electronic annotation /// 0005488 // binding // inferred from electronic annotation /// 0005515 // protein binding //…	chr5:32627501-32637564 (+) // 93.77 // p13.3
209451_at	2.08212	up	TANK	10010	0007165 // signal transduction // traceable author statement /// 0007249 // I-kappaB kinase/NF-kappaB cascade // inferred from electronic annotation	0005737 // cytoplasm // inferred from electronic annotation	0005515 // protein binding // inferred from physical interaction /// 0005515 // protein binding // traceable author statement /// 0008270 // zinc ion binding // inferred from electronic annotation /// 0046872 // metal ion binding // inferred from electronic annotation	chr2:161701711-161800928 (+) // 99.38 // q24.2
220761_s_at	2.21165	up	TAOK3	51347	0000165 // MAPKKK cascade // inferred from mutant phenotype /// 0006468 // protein amino acid phosphorylation // inferred from electronic annotation /// 0006468 // protein amino acid phosphorylation // inferred from direct assay /// 0006468 // protein amino acid phosphorylation // traceable author statement /// 0007254 // JNK cascade // traceable author statement /// 0045449 // regulation of tran…	0005737 // cytoplasm // inferred from electronic annotation /// 0005886 // plasma membrane // inferred from electronic annotation /// 0016020 // membrane // inferred from electronic annotation	0000166 // nucleotide binding // inferred from electronic annotation /// 0004672 // protein kinase activity // inferred from electronic annotation /// 0004674 // protein serine/threonine kinase activity // inferred from direct assay /// 0004674 // protein serine/threonine kinase activity // inferred from electronic annotation /// 0004674 // protein serine/threonine kinase activity // traceable au…	chr12:117073162-117188932 (-) // 95.47 // q24.23
206715_at	2.15034	up	TFEC	22797	0006350 // transcription // inferred from electronic annotation /// 0006355 // regulation of transcription, DNA-dependent // inferred from electronic annotation /// 0045449 // regulation of transcription // inferred from electronic annotation	0005634 // nucleus // inferred from electronic annotation	0003677 // DNA binding // inferred from electronic annotation /// 0003700 // transcription factor activity // traceable author statement /// 0003713 // transcription coactivator activity // traceable author statement /// 0003714 // transcription corepressor activity // traceable author statement /// 0030528 // transcription regulator activity // inferred from electronic annotation	chr7:115367261-115458031 (-) // 99.94 // q31.2
204872_at	2.04735	up	TLE4	7091	0000122 // negative regulation of transcription from RNA polymerase II promoter // inferred from electronic annotation /// 0006350 // transcription // inferred from electronic annotation /// 0006355 // regulation of transcription, DNA-dependent // inferred from electronic annotation /// 0016055 // Wnt receptor signaling pathway // inferred from electronic annotation /// 0016481 // negative regula…	0005634 // nucleus // non-traceable author statement /// 0005634 // nucleus // inferred from electronic annotation	0003682 // chromatin binding // inferred from electronic annotation /// 0003705 // RNA polymerase II transcription factor activity, enhancer binding // inferred from electronic annotation /// 0003714 // transcription corepressor activity // inferred from electronic annotation /// 0005515 // protein binding // inferred from electronic annotation	chr9:81530286-81531474 (+) // 99.75 // q21.31
210176_at	2.27869	up	TLR1	7096	0006952 // defense response // inferred from electronic annotation /// 0006954 // inflammatory response // inferred from electronic annotation /// 0006955 // immune response // inferred from electronic annotation /// 0006955 // immune response // traceable author statement /// 0007165 // signal transduction // traceable author statement /// 0007165 // signal transduction // inferred from electron…	0005886 // plasma membrane // traceable author statement /// 0005886 // plasma membrane // inferred from electronic annotation /// 0005887 // integral to plasma membrane // traceable author statement /// 0016020 // membrane // inferred from electronic annotation /// 0016020 // membrane // non-traceable author statement /// 0016021 // integral to membrane // inferred from electronic annotation ///…	0004872 // receptor activity // inferred from electronic annotation /// 0004872 // receptor activity // traceable author statement /// 0004888 // transmembrane receptor activity // non-traceable author statement /// 0004888 // transmembrane receptor activity // inferred from electronic annotation /// 0005515 // protein binding // inferred from electronic annotation /// 0008034 // lipoprotein bind…	chr4:38474331-38482807 (-) // 99.07 // p14
220832_at	2.14412	up	TLR8	51311	0006954 // inflammatory response // inferred from electronic annotation /// 0006955 // immune response // inferred from electronic annotation /// 0007165 // signal transduction // inferred from electronic annotation /// 0007249 // I-kappaB kinase/NF-kappaB cascade // not recorded /// 0007249 // I-kappaB kinase/NF-kappaB cascade // non-traceable author statement /// 0009597 // detection of virus /…	0010008 // endosome membrane // not recorded /// 0016020 // membrane // inferred from electronic annotation /// 0016021 // integral to membrane // inferred by curator /// 0016021 // integral to membrane // inferred from electronic annotation /// 0031224 // intrinsic to membrane // inferred from electronic annotation	0003677 // DNA binding // inferred from direct assay /// 0003723 // RNA binding // traceable author statement /// 0003725 // double-stranded RNA binding // inferred from direct assay /// 0003727 // single-stranded RNA binding // inferred from direct assay /// 0004872 // receptor activity // inferred from electronic annotation /// 0004872 // receptor activity // non-traceable author statement /// …	chrX:12834678-12850242 (+) // 99.85 // p22.2
212507_at	2.04104	up	TMEM131	23505		0005783 // endoplasmic reticulum // inferred from direct assay /// 0016020 // membrane // inferred from electronic annotation /// 0016021 // integral to membrane // inferred from electronic annotation		chr2:97739234-97978437 (-) // 99.34 // q11.2
206025_s_at	2.30122	up	TNFAIP6	7130	0006954 // inflammatory response // traceable author statement /// 0007155 // cell adhesion // inferred from electronic annotation /// 0007165 // signal transduction // traceable author statement /// 0007267 // cell-cell signaling // traceable author statement		0005488 // binding // inferred from electronic annotation /// 0005515 // protein binding // inferred from electronic annotation /// 0005540 // hyaluronic acid binding // traceable author statement /// 0005540 // hyaluronic acid binding // inferred from electronic annotation	chr2:151922351-151944799 (+) // 70.84 // q23.3
209593_s_at	2.06274	up	TOR1B	27348	0006986 // response to unfolded protein // traceable author statement /// 0051085 // chaperone mediated protein folding requiring cofactor // inferred from electronic annotation	0005737 // cytoplasm // inferred from electronic annotation /// 0005783 // endoplasmic reticulum // inferred from electronic annotation /// 0005788 // endoplasmic reticulum lumen // inferred from electronic annotation	0000166 // nucleotide binding // inferred from electronic annotation /// 0005524 // ATP binding // inferred from electronic annotation /// 0017111 // nucleoside-triphosphatase activity // inferred from electronic annotation /// 0051082 // unfolded protein binding // traceable author statement	chr9:131605252-131613381 (+) // 94.16 // q34.11
202241_at	2.57176	up	TRIB1	10221	0006468 // protein amino acid phosphorylation // inferred from electronic annotation /// 0006469 // negative regulation of protein kinase activity // inferred from mutant phenotype /// 0007254 // JNK cascade // inferred from mutant phenotype /// 0014912 // negative regulation of smooth muscle cell migration // inferred from mutant phenotype /// 0031665 // negative regulation of lipopolysaccharide…	0005634 // nucleus // inferred from direct assay /// 0005737 // cytoplasm // inferred from direct assay	0004672 // protein kinase activity // inferred from electronic annotation /// 0004860 // protein kinase inhibitor activity // inferred from electronic annotation /// 0004860 // protein kinase inhibitor activity // inferred from mutant phenotype /// 0005515 // protein binding // inferred from physical interaction /// 0005524 // ATP binding // inferred from electronic annotation /// 0008134 // tran…	chr8:126512053-126519825 (+) // 94.33 // q24.13
215111_s_at	2.22581	up	TSC22D1	8848	0006350 // transcription // inferred from electronic annotation /// 0006355 // regulation of transcription, DNA-dependent // inferred from electronic annotation /// 0006366 // transcription from RNA polymerase II promoter // traceable author statement	0005634 // nucleus // inferred from electronic annotation /// 0005737 // cytoplasm // inferred from electronic annotation	0003700 // transcription factor activity // inferred from electronic annotation /// 0005515 // protein binding // inferred from physical interaction	chr13:43905660-44047255 (-) // 98.11 // q14.11
202266_at	2.95113	up	TTRAP	51567	0007166 // cell surface receptor linked signal transduction // traceable author statement	0005634 // nucleus // inferred from electronic annotation	0003714 // transcription corepressor activity // traceable author statement /// 0004872 // receptor activity // inferred from electronic annotation /// 0005515 // protein binding // inferred from physical interaction	chr6:24758184-24775086 (-) // 98.66 // p22.2
209115_at	2.27375	up	UBA3	9039	0000278 // mitotic cell cycle // inferred from electronic annotation /// 0006464 // protein modification process // traceable author statement /// 0006464 // protein modification process // inferred from electronic annotation /// 0006508 // proteolysis // traceable author statement /// 0007049 // cell cycle // inferred from electronic annotation /// 0007113 // endomitotic cell cycle // inferred f…	0005634 // nucleus // inferred from direct assay	0000166 // nucleotide binding // inferred from electronic annotation /// 0003824 // catalytic activity // inferred from electronic annotation /// 0005488 // binding // inferred from electronic annotation /// 0005515 // protein binding // inferred from physical interaction /// 0005524 // ATP binding // inferred from electronic annotation /// 0008641 // small protein activating enzyme activity // i…	chr3:69186571-69212207 (-) // 98.87 // p14.1
217823_s_at	2.03449	up	UBE2J1	51465	0019941 // modification-dependent protein catabolic process // inferred from electronic annotation /// 0043687 // post-translational protein modification // inferred from electronic annotation /// 0051246 // regulation of protein metabolic process // inferred from electronic annotation	0005783 // endoplasmic reticulum // inferred from electronic annotation /// 0005789 // endoplasmic reticulum membrane // inferred from electronic annotation /// 0016020 // membrane // inferred from electronic annotation /// 0016021 // integral to membrane // inferred from electronic annotation	0004842 // ubiquitin-protein ligase activity // inferred from electronic annotation /// 0016874 // ligase activity // inferred from electronic annotation /// 0019787 // small conjugating protein ligase activity // inferred from electronic annotation	chr6:90093062-90119315 (-) // 95.64 // q15
217826_s_at	2.1018	up	UBE2J1	51465	0019941 // modification-dependent protein catabolic process // inferred from electronic annotation /// 0043687 // post-translational protein modification // inferred from electronic annotation /// 0051246 // regulation of protein metabolic process // inferred from electronic annotation	0005783 // endoplasmic reticulum // inferred from electronic annotation /// 0005789 // endoplasmic reticulum membrane // inferred from electronic annotation /// 0016020 // membrane // inferred from electronic annotation /// 0016021 // integral to membrane // inferred from electronic annotation	0004842 // ubiquitin-protein ligase activity // inferred from electronic annotation /// 0016874 // ligase activity // inferred from electronic annotation /// 0019787 // small conjugating protein ligase activity // inferred from electronic annotation	chr6:90095425-90119151 (-) // 99.66 // q15
202038_at	2.09275	up	UBE4A	9354	0000209 // protein polyubiquitination // inferred from electronic annotation /// 0006511 // ubiquitin-dependent protein catabolic process // traceable author statement /// 0006511 // ubiquitin-dependent protein catabolic process // inferred from electronic annotation /// 0016567 // protein ubiquitination // inferred from electronic annotation /// 0019941 // modification-dependent protein cataboli…	0000151 // ubiquitin ligase complex // traceable author statement /// 0000151 // ubiquitin ligase complex // inferred from electronic annotation /// 0005737 // cytoplasm // inferred from electronic annotation	0004842 // ubiquitin-protein ligase activity // inferred from electronic annotation /// 0005515 // protein binding // inferred from physical interaction /// 0005515 // protein binding // inferred from electronic annotation /// 0034450 // ubiquitin-ubiquitin ligase activity // inferred from electronic annotation	chr11:117735568-117775132 (+) // 99.29 // q23.3
202413_s_at	2.009	up	USP1	7398	0006281 // DNA repair // inferred from electronic annotation /// 0006511 // ubiquitin-dependent protein catabolic process // inferred from electronic annotation /// 0006974 // response to DNA damage stimulus // inferred from electronic annotation /// 0019941 // modification-dependent protein catabolic process // inferred from electronic annotation	0005634 // nucleus // inferred from electronic annotation /// 0005634 // nucleus // inferred from direct assay	0004197 // cysteine-type endopeptidase activity // traceable author statement /// 0004221 // ubiquitin thiolesterase activity // inferred from electronic annotation /// 0004843 // ubiquitin-specific protease activity // traceable author statement /// 0008233 // peptidase activity // inferred from electronic annotation /// 0008234 // cysteine-type peptidase activity // inferred from electronic ann…	chr1:62675627-62689994 (+) // 99.75 // p31.3
202682_s_at	2.0498	up	USP4	7375	0006511 // ubiquitin-dependent protein catabolic process // inferred from electronic annotation /// 0019941 // modification-dependent protein catabolic process // inferred from electronic annotation	0005634 // nucleus // traceable author statement /// 0005737 // cytoplasm // inferred from electronic annotation /// 0005764 // lysosome // traceable author statement	0004197 // cysteine-type endopeptidase activity // traceable author statement /// 0004221 // ubiquitin thiolesterase activity // inferred from electronic annotation /// 0004843 // ubiquitin-specific protease activity // traceable author statement /// 0005515 // protein binding // inferred from physical interaction /// 0008233 // peptidase activity // inferred from electronic annotation /// 000823…	chr3:49290560-49352464 (-) // 99.77 // p21.31
202173_s_at	2.03983	up	VEZF1	7716	0001525 // angiogenesis // inferred from electronic annotation /// 0001885 // endothelial cell development // inferred from electronic annotation /// 0006350 // transcription // inferred from electronic annotation /// 0006355 // regulation of transcription, DNA-dependent // inferred from electronic annotation /// 0006357 // regulation of transcription from RNA polymerase II promoter // traceable …	0005622 // intracellular // inferred from electronic annotation /// 0005634 // nucleus // inferred from electronic annotation	0003676 // nucleic acid binding // inferred from electronic annotation /// 0003677 // DNA binding // inferred from electronic annotation /// 0003704 // specific RNA polymerase II transcription factor activity // traceable author statement /// 0008270 // zinc ion binding // inferred from electronic annotation /// 0046872 // metal ion binding // inferred from electronic annotation	chr17:53406118-53420512 (-) // 97.83 // q22 /// chr3:194355219-194357733 (-) // 94.45 // q29
212606_at	2.41715	up	WDFY3	23001		0005737 // cytoplasm // inferred from electronic annotation /// 0016020 // membrane // inferred from electronic annotation	0003831 // beta-N-acetylglucosaminylglycopeptide beta-1,4-galactosyltransferase activity // inferred from electronic annotation /// 0005488 // binding // inferred from electronic annotation /// 0008270 // zinc ion binding // inferred from electronic annotation /// 0046872 // metal ion binding // inferred from electronic annotation	chr4:85809719-85831958 (-) // 97.2 // q21.23
212050_at	2.09445	up	WIPF2	147179		0005737 // cytoplasm // inferred from electronic annotation /// 0005856 // cytoskeleton // inferred from electronic annotation	0003779 // actin binding // inferred from electronic annotation	chr17:35666215-35692581 (+) // 90.98 // q21.2
201296_s_at	2.33769	up	WSB1	26118	0007242 // intracellular signaling cascade // inferred from electronic annotation /// 0019941 // modification-dependent protein catabolic process // inferred from electronic annotation	0005622 // intracellular // inferred from direct assay /// 0005739 // mitochondrion // inferred from direct assay	0005515 // protein binding // inferred from physical interaction /// 0016301 // kinase activity // inferred from electronic annotation	chr17:22645265-22664784 (+) // 91.26 // q11.1
210561_s_at	2.01927	up	WSB1	26118	0007242 // intracellular signaling cascade // inferred from electronic annotation /// 0019941 // modification-dependent protein catabolic process // inferred from electronic annotation	0005622 // intracellular // inferred from direct assay /// 0005739 // mitochondrion // inferred from direct assay	0005515 // protein binding // inferred from physical interaction /// 0016301 // kinase activity // inferred from electronic annotation	chr17:22645232-22664022 (+) // 96.03 // q11.1
201351_s_at	2.13617	up	YME1L1	10730	0006508 // proteolysis // inferred from electronic annotation /// 0030163 // protein catabolic process // inferred from electronic annotation	0005739 // mitochondrion // inferred from electronic annotation /// 0016020 // membrane // inferred from electronic annotation	0000166 // nucleotide binding // inferred from electronic annotation /// 0004222 // metalloendopeptidase activity // inferred from electronic annotation /// 0005524 // ATP binding // inferred from electronic annotation /// 0008233 // peptidase activity // inferred from electronic annotation /// 0008237 // metallopeptidase activity // inferred from electronic annotation /// 0008270 // zinc ion bin…	chr10:27440673-27465276 (-) // 99.48 // p12.1
201020_at	2.16795	up	YWHAH	7533	0006713 // glucocorticoid catabolic process // inferred from direct assay /// 0006886 // intracellular protein transport // inferred from sequence or structural similarity /// 0006886 // intracellular protein transport // inferred from electronic annotation /// 0042921 // glucocorticoid receptor signaling pathway // inferred from direct assay /// 0045664 // regulation of neuron differentiation //…	0005737 // cytoplasm // inferred from sequence or structural similarity /// 0005737 // cytoplasm // inferred from electronic annotation	0003779 // actin binding // inferred from electronic annotation /// 0003779 // actin binding // inferred from sequence or structural similarity /// 0004497 // monooxygenase activity // inferred from electronic annotation /// 0005159 // insulin-like growth factor receptor binding // inferred from sequence or structural similarity /// 0005515 // protein binding // inferred from electronic annotatio…	chr22:30670511-30683236 (+) // 98.14 // q12.3
211962_s_at	2.04442	up	ZFP36L1	677	0000288 // nuclear-transcribed mRNA catabolic process, deadenylation-dependent decay // inferred from electronic annotation /// 0001570 // vasculogenesis // inferred from electronic annotation /// 0006417 // regulation of translation // inferred from electronic annotation /// 0043488 // regulation of mRNA stability // inferred from direct assay	0005634 // nucleus // inferred from electronic annotation /// 0005737 // cytoplasm // inferred from electronic annotation /// 0005829 // cytosol // inferred from electronic annotation	0003676 // nucleic acid binding // inferred from electronic annotation /// 0003677 // DNA binding // inferred from electronic annotation /// 0003700 // transcription factor activity // non-traceable author statement /// 0003729 // mRNA binding // inferred from direct assay /// 0003729 // mRNA binding // inferred from electronic annotation /// 0005515 // protein binding // inferred from physical i…	chr14:68323808-68327951 (-) // 96.24 // q24.1
211965_at	2.72399	up	ZFP36L1	677	0000288 // nuclear-transcribed mRNA catabolic process, deadenylation-dependent decay // inferred from electronic annotation /// 0001570 // vasculogenesis // inferred from electronic annotation /// 0006417 // regulation of translation // inferred from electronic annotation /// 0043488 // regulation of mRNA stability // inferred from direct assay	0005634 // nucleus // inferred from electronic annotation /// 0005737 // cytoplasm // inferred from electronic annotation /// 0005829 // cytosol // inferred from electronic annotation	0003676 // nucleic acid binding // inferred from electronic annotation /// 0003677 // DNA binding // inferred from electronic annotation /// 0003700 // transcription factor activity // non-traceable author statement /// 0003729 // mRNA binding // inferred from direct assay /// 0003729 // mRNA binding // inferred from electronic annotation /// 0005515 // protein binding // inferred from physical i…	chr14:68323808-68327951 (-) // 96.24 // q24.1
209049_s_at	2.01873	up	ZMYND8	23613			0005515 // protein binding // inferred from physical interaction /// 0005515 // protein binding // inferred from electronic annotation /// 0008270 // zinc ion binding // inferred from electronic annotation /// 0016301 // kinase activity // inferred from electronic annotation /// 0046872 // metal ion binding // inferred from electronic annotation	chr20:45271519-45272504 (-) // 94.31 // q13.12
219571_s_at	2.79094	up	ZNF12	7559	0006350 // transcription // inferred from electronic annotation /// 0006355 // regulation of transcription, DNA-dependent // inferred from electronic annotation	0005622 // intracellular // inferred from electronic annotation /// 0005634 // nucleus // inferred from electronic annotation	0003676 // nucleic acid binding // inferred from electronic annotation /// 0003677 // DNA binding // inferred from electronic annotation /// 0008270 // zinc ion binding // inferred from electronic annotation /// 0046872 // metal ion binding // inferred from electronic annotation	chr7:6696618-6713091 (-) // 99.96 // p22.1
212368_at	2.06116	up	ZNF292	23036	0006350 // transcription // inferred from electronic annotation /// 0006355 // regulation of transcription, DNA-dependent // inferred from electronic annotation	0005622 // intracellular // inferred from electronic annotation /// 0005634 // nucleus // inferred from electronic annotation	0003677 // DNA binding // inferred from electronic annotation /// 0008270 // zinc ion binding // inferred from electronic annotation /// 0046872 // metal ion binding // inferred from electronic annotation	chr6:88023412-88030125 (+) // 98.54 // q15
213655_at	2.09057	up						chr17:1194601-1195364 (+) // 90.99 // p13.3 /// chr2:138761187-138761930 (+) // 83.42 // q22.1
215191_at	2.03182	up						chr11:66704811-66849505 (+) // 39.74 // q13.1
216782_at	2.71933	up						chr21:38567267-38569311 (+) // 84.6 // q22.13
