# Supplementary material for: Identification of Gene Networks and Pathways Associated with Guillain-Barré Syndrome
Source: PLoS One. 2012 Jan 10;7(1):e29506. doi: 10.1371/journal.pone.0029506 (PMC3254618; doi:10.1371/journal.pone.0029506)
Supplement: Table S3 — Lists of significant disease and disorder biological functions associated with GBS-correlated genes. (XLS) [file pone.0029506.s003.xls]

## Sheet: Sheet0
© 2000-2010 Ingenuity Systems, Inc. All rights reserved.
Category	p-value	Genes
Cell Death	2.32E-12-1.13E-02	RAF1, TLR1, CSTA, SRPK1, UBA3, QKI, AIM2, SGK1, ATP2B1, DICER1, DEFA3 (includes EG:1668), PTPRC, PADI4, PKN2, GSPT1, G0S2, RHOB, LTF, SUB1, CAST, STK17B, MCL1, ATG12, PTPRE, CREBBP, PTGDS, KLF4, AKAP13, NOD2, ITGAM, RAPGEF2, DUSP1, PRKCD, FXR1, RBBP6 (includes EG:5930), CHMP5, CFLAR, HMGB2, MME, BRD2, CDC42, DUSP6, CD55, NUMB, JAK2, ANPEP, TAOK3, CD1D, TANK, TRIB1, MAPKSP1, NFIL3, C5AR1, MAP3K7, …
Inflammatory Response	1.01E-10-9.55E-03	TLR1, RNASE6, AIM2, IGSF6, TLR8 (includes EG:51311), CD163, PTPRC, LTF, RHOB, CAST, NBR1, STK17B, CD97, PTGDS, FYB, FPR1, NOD2, ITGAM, DUSP1, PRKCD, CFLAR, TNFAIP6, MME, CDC42, CD55, JAK2, ANPEP, CD1D, NFIL3, LYST, C5AR1, LILRB2, MAP3K7, ANXA1, DOCK2, CASP1, ABHD2, GBP2, NFE2L2, IRF2, PLSCR1, RGS2, FPR2, CD36, CD58, IRAK3, IGF2R, FOS, GNAI3, LY96, CAMP, ANXA3, IL10RB, PTGS2, IGHA1, MMP9, PRKCB
Cellular Development	8.26E-09-1.11E-02	DPYSL2, RAF1, CSTA, TLR1, QKI, LMO2, TLR8 (includes EG:51311), LIMK2, DICER1, CD163, PTPRC, PKN2, RHOB, PLXNB2, CAST, STK17B, MCL1, CREBBP, PTGDS, KLF4, IFRD1, AKAP13, ITGAM, DUSP1, PRKCD, HHEX, CFLAR, TNFAIP6, CDC42, PICALM, CD55, NUMB, JAK2, ANPEP, CD1D, SELENBP1, NFIL3, C5AR1, MAP3K7, ANXA1, DOCK2, CREB1, MXD1, CASP1, GBP2, MARCKS, NFE2L2, IRF2, PLSCR1, RGS2, VEZF1, CD36, IRAK3, IGF2R, NBN, FO…
Infectious Disease	1.39E-08-1.12E-02	TLR1, DPYD, TLR8 (includes EG:51311), LIMK2, CD163, PADI4, PKN2, PTPRC, RHOB, LTF, SUB1, ATG12, SAMSN1, SNW1, CD97, FPR1, AKAP13, ITGAM, DUSP1, FXR1, HIST2H2BE, PICALM, CD55, NUMB, HSPA6, ANPEP, CD1D, TANK, NFIL3, MAP3K7, MXD1, RB1CC1, CASP1, LRMP, ACTN1, SCFD1, ZNF292, RBM5, ZNF12, CD36, CD58, CDC42EP3, IGF2R, LY96, CAMP, MAN1A1, IL10RB, PTGS2, MGAM, MMP9, ACSL1, SAMD9
Cellular Movement	5.59E-08-1.11E-02	DPYSL2, RAF1, DICER1, PTPRC, DEFA3 (includes EG:1668), SERP1, RHOB, LTF, TDP2, PLXNB2, CAST, CD97, FYB, KLF4, FPR1, ITGAM, DUSP1, PRKCD, HHEX, HMGB2, MME, CDC42, PICALM, CD55, NUMB, CAPZA2, JAK2, ANPEP, TRIB1, LYST, C5AR1, MAP3K7, DOCK2, ANXA1, MXD1, ABHD2, CASP1, MARCKS, NFE2L2, PAK2, FPR2, CD36, CD58, IGF2R, CYP1B1, FOS, GNAI3, CAMP, SP100, MAFB, PTGS2, MMP9, PRKAR1A, PRKCB
Cellular Growth and Proliferation	5.45E-07-6.32E-03	RAF1, AIM2, SGK1, ZFP36L1, DICER1, CD163, PADI4, PTPRC, LTF, RHOB, PLXNB2, CAST, STK17B, MCL1, PTPRE, PSMF1, SAMSN1, CREBBP, PTGDS, FYB, KLF4, AKAP13, NOD2, RAPGEF2, ITGAM, DUSP1, PRKCD, RBBP6 (includes EG:5930), HHEX, CFLAR, BAT2L2, TNFAIP6, CDC42, DUSP6, CD55, HNRNPA2B1, NUMB, JAK2, CD1D, TRIB1, GTF2B, C5AR1, LILRB2, MAP3K7, DOCK2, ANXA1, CREB1, MXD1, RB1CC1, CASP1, NAMPT, GBP2, ACTN1, IRF2, PL…
Hematological System Development and Function	5.45E-07-1.11E-02	RAF1, TLR1, LMO2, ZFP36L1, TLR8 (includes EG:51311), DICER1, CD163, PTPRC, RHOB, LTF, NBR1, CAST, STK17B, MCL1, SAMSN1, CREBBP, PTGDS, FYB, KLF4, FPR1, AKAP13, ITGAM, DUSP1, PRKCD, HHEX, CFLAR, CDC42, PICALM, CD55, HNRNPA2B1, JAK2, ANPEP, CD1D, NFIL3, C5AR1, LYST, LILRB2, MAP3K7, ANXA1, DOCK2, MXD1, CREB1, CASP1, NFE2L2, IRF2, PLSCR1, RGS2, FPR2, CD36, CD58, IGF2R, NBN, GNAI3, FOS, LY96, CAMP, AB…
Respiratory Disease	7.71E-07-7.5E-03	RAF1, HIST2H2BE, ANPEP, SELENBP1, CD1D, PADI4, PTPRC, NFIL3, C5AR1, LTF, MXD1, CASP1, NAMPT, NFE2L2, ACTN1, CREBBP, IRAK3, FPR1, NOD2, ITGAM, CAMP, ANXA3, CFLAR, PTGS2, MMP9, ACSL1
Amino Acid Metabolism	1.32E-06-5.23E-03	RAF1, SRPK1, SGK1, DUSP6, LIMK2, JAK2, PKN2, PTPRC, TRIB1, GSPT1, SERP1, MAP3K7, PCMT1, CREB1, STK17B, PTPRE, IRAK3, FYB, CLK4, NOD2, ABI1, DUSP1, PRKCD, PRKAR1A, PRKCB
Post-Translational Modification	1.32E-06-9.28E-03	RAF1, UBA3, SRPK1, SGK1, DUSP6, CD55, LIMK2, JAK2, UBE4A, PADI4, PTPRC, PKN2, TRIB1, GSPT1, SERP1, MAP3K7, PCMT1, CREB1, CASP1, RB1CC1, CAST, STK17B, ATG12, PTPRE, SAMSN1, CREBBP, ATG3, CD36, USP1, IRAK3, FYB, CLK4, NOD2, ITGAM, ABI1, DUSP1, PRKCD, SENP6, PRKAR1A, PRKCB
Small Molecule Biochemistry	1.32E-06-9.39E-03	MME, BRD2, RAF1, SRPK1, SGK1, DUSP6, LIMK2, JAK2, ANPEP, PKN2, PTPRC, TRIB1, GSPT1, SERP1, MAP3K7, ANXA1, PCMT1, CREB1, MARCKS, HSD17B4, IRF2, STK17B, PTPRE, FPR2, IRAK3, FYB, CLK4, CYP1B1, GNAI3, NOD2, CAMP, ABI1, DUSP1, PRKCD, PTGS2, TNFAIP6, PRKCB, PRKAR1A
Cardiovascular Disease	1.71E-06-1.11E-02	RAF1, ARHGAP26, DPYD, CDC42, DUSP6, CD55, NUMB, DICER1, CD163, CREB5, DOCK2, CREB1, CASP1, ITSN2, CAST, MCL1, CRISPLD2 (includes EG:83716), PTPRE, RGS2, PSMF1, ATG3, CD36, PTGDS, FYB, KLF4, IGF2R, MMD, AKAP13, FOS, ITGAM, SMCHD1, PSMA4, MBNL1, CFLAR, PTGS2, MGAM, TNFAIP6, HAGH, MMP9, ACSL1, PRKCB
Organismal Injury and Abnormalities	1.71E-06-9.48E-03	MME, RAF1, DUSP6, CREBBP, CD36, JAK2, DICER1, ANPEP, IGF2R, CYP1B1, FOS, DUSP1, PRKCD, CREB1, CASP1, MAFB, PTGS2, CFLAR, NFE2L2, ACSL1, MMP9, PLSCR1, PRKCB
Cell-To-Cell Signaling and Interaction	1.79E-06-1.11E-02	RAF1, DPYD, CDC42, FMR1, CD55, TLR8 (includes EG:51311), CKAP4, JAK2, CD163, CD1D, PKN2, DEFA3 (includes EG:1668), PTPRC, LYST, LILRB2, C5AR1, LTF, RHOB, MAP3K7, DOCK2, ANXA1, CREB1, CASP1, NBR1, MARCKS, NFE2L2, RGS2, PTPRE, PAK2, VEZF1, CREBBP, FPR2, CD36, CD58, IRAK3, FYB, IGF2R, FPR1, FOS, LY96, NOD2, ITGAM, CAMP, DUSP1, PRKCD, PTGS2, MMP9, PRKCB
Immune Cell Trafficking	1.79E-06-8.6E-03	DPYSL2, CDC42, CD55, TLR8 (includes EG:51311), JAK2, CD163, CD1D, DEFA3 (includes EG:1668), PTPRC, SERP1, C5AR1, LYST, LTF, RHOB, MAP3K7, DOCK2, ANXA1, CASP1, NBR1, CAST, NFE2L2, FPR2, CD36, CD58, PTGDS, FYB, IGF2R, FPR1, FOS, GNAI3, LY96, CAMP, ITGAM, DUSP1, PRKCD, CFLAR, PTGS2, MMP9, PRKCB
Organismal Survival	4.12E-06-7.06E-03	MME, RAF1, UBA3, ATP2B1, NUMB, DICER1, JAK2, TANK, DEFA3 (includes EG:1668), PTPRC, SERP1, C5AR1, MAP3K7, ANXA1, PCMT1, CREB1, CASP1, NFE2L2, HSD17B4, IRF2, MCL1, CREBBP, CD36, IRAK3, IGF2R, NBN, FOS, LY96, NOD2, ITGAM, CAMP, DUSP1, CFLAR, PTGS2, MMP9, PRKCB, PRKAR1A
Reproductive System Disease	5.48E-06-9.22E-03	MME, RAF1, DPYD, HIST2H2BE, SRPK1, YWHAH, SGK1, FMR1, CD55, DICER1, JAK2, CD163, TRIB1, NFIL3, GSPT1, G0S2, LTF, RHOB, ANXA1, MXD1, CREB1, CASP1, RB1CC1, ITSN2, NAMPT, MARCKS, GBP2, HSD17B4, MCL1, RGS2, PTPRE, FPR2, PTGDS, KLF4, CYP1B1, NBN, FOS, ITGAM, CAMP, DUSP1, PRKCD, STX7, RBBP6 (includes EG:5930), PTGS2, BAT2L2, HAGH, MMP9, PRKCB
Hematopoiesis	9.3E-06-1.11E-02	TLR1, RAF1, CDC42, PICALM, LMO2, JAK2, DICER1, CD1D, PTPRC, NFIL3, LTF, MAP3K7, ANXA1, DOCK2, CREB1, CASP1, CAST, NFE2L2, IRF2, STK17B, MCL1, PLSCR1, CREBBP, CD58, FYB, IGF2R, FPR1, NBN, FOS, CAMP, ITGAM, HHEX, CFLAR, PTGS2, MAFB, MMP9
Tissue Morphology	9.82E-06-6.34E-03	RAF1, NUMB, JAK2, DICER1, CD1D, PTPRC, NFIL3, LYST, C5AR1, MAP3K7, ANXA1, CREB1, MXD1, NFE2L2, STK17B, IRF2, PLSCR1, PTPRE, SAMSN1, CREBBP, FPR2, KLF4, IGF2R, FOS, ITGAM, PRKCD, CFLAR, MAFB, PTGS2, TNFAIP6, MMP9
Gene Expression	1E-05-1.03E-02	UBA3, YWHAH, SGK1, JMJD1C, LMO2, TLR8 (includes EG:51311), BAZ1A, CREB5, PKN2, LTF, RHOB, SUB1, TDP2, TFEC, CREBBP, SNW1, KLF4, IFRD1, AKAP13, DUSP1, PRKCD, RBBP6 (includes EG:5930), HHEX, CFLAR, HMGB2, CDC42, JAK2, TANK, GTF2B, MAPKSP1, NFIL3, MAP3K7, MXD1, CREB1, CASP1, NFE2L2, IRF2, PAK2, VEZF1, RBM5, FPR2, CIR1, IGF2R, FOS, LY96, IL10RB, TLE4, SP100, TSC22D1, PTGS2, MAFB, MMP9, PRKCB, PRKAR1A
Cancer	1.13E-05-1.12E-02	DPYSL2, RAF1, CFD, TLR1, DPYD, SRPK1, ARHGAP26, MEGF9, AIM2, SGK1, LMO2, DICER1, CD163, DEFA3 (includes EG:1668), PTPRC, GSPT1, RHOB, LTF, TDP2, PLXNB2, CAST, STK17B, MCL1, PTPRE, PSMF1, KRT23, CREBBP, PTGDS, CD97, KLF4, FPR1, AKAP13, DUSP1, PRKCD, RBBP6 (includes EG:5930), HHEX, CFLAR, BAT2L2, HMGB2, MME, BRD2, HIST2H2BE, CDC42, FBXO7, PICALM, DUSP6, CD55, JAK2, C1ORF63, ANPEP, SELENBP1, UBE4A, …
Connective Tissue Disorders	2.51E-05-4.31E-03	DPYSL2, RAF1, TLR1, DPYD, C12ORF35, LMO2, CREB5, PTPRC, PADI4, G0S2, LTF, STK17B, MCL1, KCNJ15, CD97, PTGDS, AKAP13, NOD2, ITGAM, DUSP1, CFLAR, BAT2L2, TNFAIP6, MME, BRD2, ZMYND8, NUMB, TAOK3, SELENBP1, LYST, C5AR1, ANXA1, CASP1, NAMPT, GBP2, IRF2, FRY, CYP4F3, CD36, FPR2, USP1, NBN, FOS, MAN1A1, PTGS2, MMP9, ACSL1, SAMD9, PRKCB
Immunological Disease	2.51E-05-3.76E-03	DPYSL2, RAF1, TLR1, DPYD, C12ORF35, LMO2, TLR8 (includes EG:51311), CREB5, PTPRC, PADI4, G0S2, LTF, STK17B, MCL1, KCNJ15, CD97, FPR1, AKAP13, NOD2, ITGAM, DUSP1, PRKCD, CFLAR, BAT2L2, TNFAIP6, MME, BRD2, NUMB, JAK2, TAOK3, SELENBP1, CD1D, LYST, WDFY3, ANXA1, CASP1, ABHD2, NAMPT, LRMP, GBP2, KIAA1109, NFE2L2, IRF2, FRY, CYP4F3, CD36, FPR2, USP1, NBN, FOS, CAMP, ANXA3, MAN1A1, IL10RB, PTGS2, MGAM, …
Inflammatory Disease	2.51E-05-7.5E-03	DPYSL2, RAF1, TLR1, DPYD, C12ORF35, LMO2, TLR8 (includes EG:51311), CD163, CREB5, PADI4, PTPRC, G0S2, LTF, NIPBL, STK17B, MCL1, SAMSN1, KCNJ15, CREBBP, PTGDS, CD97, AKAP13, NOD2, ITGAM, DUSP1, CFLAR, TNFAIP6, BAT2L2, MME, BRD2, ZMYND8, CD55, NUMB, ANPEP, TAOK3, SELENBP1, CD1D, TANK, C5AR1, LYST, WDFY3, MAP3K7, DOCK2, ANXA1, MXD1, CASP1, NAMPT, GBP2, NFE2L2, IRF2, FRY, ABHD3, KLHL2, FPR2, CD36, CY…
Skeletal and Muscular Disorders	2.51E-05-8.45E-03	DPYSL2, RAF1, TLR1, DPYD, C12ORF35, ATP2B1, SGK1, LMO2, CREB5, PTPRC, PADI4, CSGALNACT2, G0S2, LTF, SUB1, CAST, STK17B, MCL1, KCNJ15, CD97, PTGDS, FPR1, AKAP13, NOD2, ITGAM, DUSP1, CFLAR, BAT2L2, TNFAIP6, HMGB2, MME, BRD2, ZMYND8, NUMB, CKAP4, JAK2, TAOK3, SELENBP1, TANK, LYST, C5AR1, MAP3K7, PCMT1, ANXA1, CREB1, MXD1, RB1CC1, CASP1, ITSN2, NAMPT, GBP2, NFE2L2, IRF2, FRY, CYP4F3, CD36, FPR2, CD58…
Cellular Compromise	4.31E-05-7.84E-03	PTPRC, C5AR1, CAMP, ITGAM, LTF, ANXA1, ANXA3, IGHA1, ANPEP, IRF2, PLSCR1, FPR1
Hematological Disease	4.92E-05-1.02E-02	RAF1, ARHGAP26, PICALM, LMO2, CREBBP, PTGDS, JAK2, CYP1B1, FPR1, CAMP, ITGAM, LTF, CASP1, PTGS2, MMP9
Neurological Disease	4.92E-05-7.82E-03	DPYSL2, CFD, ARHGAP26, DPYD, YWHAH, QKI, ATP2B1, SGK1, FMR1, ZFP36L1, TLR8 (includes EG:51311), BAZ1A, DICER1, CREB5, PADI4, PTPRC, CSGALNACT2, LTF, RHOB, SUB1, NIPBL, CAST, STK17B, MCL1, CRISPLD2 (includes EG:83716), PTPRE, PSMF1, CREBBP, PTGDS, FPR1, AKAP13, SPG11 (includes EG:80208), RAPGEF2, DUSP1, PRKCD, CFLAR, HMGB2, MME, BRD2, DUSP6, ZMYND8, NUMB, HSPA6, CKAP4, UBE4A, SELENBP1, CD1D, TANK,…
Cellular Function and Maintenance	5.27E-05-1.11E-02	RAF1, CDC42, PICALM, JAK2, DICER1, CD163, ANPEP, CD1D, PADI4, PTPRC, NFIL3, RHOB, MAP3K7, ANXA1, DOCK2, MXD1, CREB1, RB1CC1, CASP1, GBP2, SNX2, NFE2L2, IRF2, STK17B, CREBBP, CD36, IGF2R, NBN, FPR1, GNAI3, FOS, ITGAM, CAMP, ABI1, PRKCD, IGHA1, PTGS2, CFLAR, PRKAR1A, PRKCB
Cell Cycle	1.26E-04-9.99E-03	RAF1, SRPK1, UBA3, CDC42, SGK1, NUMB, JAK2, DICER1, PTPRC, PADI4, GSPT1, RHOB, MAP3K7, ANXA1, CREB1, MXD1, RB1CC1, NAMPT, CAST, MARCKS, IRF2, PAK2, KLHL2, CREBBP, KLF4, CYP1B1, NBN, FOS, GNAI3, DUSP1, PRKCD, HHEX, PTGS2, MMP9, PRKCB
Skeletal and Muscular System Development and Function	1.35E-04-9.48E-03	IFRD1, FOS, GNAI3, PAK2, MAFB, CAST, PTGS2
Endocrine System Disorders	1.76E-04-2.7E-03	RHOB, DUSP1, ANXA1, PRKCD, PTGS2, GBP2, KLF4, MMP9, PRKCB
Metabolic Disease	1.76E-04-9.39E-03	SGK1, CD55, CD36, PTGDS, KLF4, RHOB, DUSP1, PRKCD, ANXA1, PTGS2, GBP2, MMP9, PRKCB
Infection Mechanism	1.96E-04-7.9E-03	CDC42, PICALM, CD55, LIMK2, PTPRC, DEFA3 (includes EG:1668), TANK, PKN2, GTF2B, RHOB, LTF, MAP3K7, SUB1, CASP1, RB1CC1, SCFD1, ATG12, ZNF292, RBM5, ZNF12, CREBBP, CDC42EP3, SNW1, CD97, IGF2R, FPR1, AKAP13, ITGAM, MAN1A1, FXR1, PTGS2, MGAM, MMP9
Antigen Presentation	3.07E-04-8.6E-03	FPR2, CD36, CD58, FYB, FPR1, PTPRC, GNAI3, ITGAM, CAMP, C5AR1, LTF, RHOB, PRKCD, ANXA1, PTGS2, NFE2L2, MMP9
Cell-mediated Immune Response	4.09E-04-1.11E-02	CDC42, PICALM, CREBBP, JAK2, DICER1, IGF2R, NBN, CD1D, PTPRC, FOS, SERP1, MAP3K7, ANXA1, DOCK2, CREB1, CASP1, CFLAR, PTGS2, NFE2L2, STK17B, IRF2
Cell Morphology	4.89E-04-1.09E-02	DPYSL2, RAF1, CDC42, ATP2B1, LMO2, FMR1, NUMB, DICER1, ANPEP, PTPRC, LTF, RHOB, DOCK2, CREB1, RB1CC1, CASP1, CAST, MARCKS, ATG12, IGF2R, GNAI3, FOS, AKAP13, CAMP, RAPGEF2, ITGAM, PRKCD, CFLAR, PTGS2, MMP9, HMGB2
Free Radical Scavenging	5.56E-04-1.12E-02	CAMP, LTF, PRKCD, CD36, FPR2, NFE2L2, FPR1
Molecular Transport	5.56E-04-9.39E-03	BRD2, RGS2, ATP2B1, FPR2, FPR1, PTPRC, GNAI3, FOS, CAMP, C5AR1, ITGAM, PRKCD, ANXA1, PTGS2, CAST, IRF2, TFEC, MCL1, PRKCB
Tissue Development	8.49E-04-1.11E-02	PAK2, CDC42, CD55, FPR2, CD36, CD58, PTGDS, JAK2, FYB, IGF2R, CD1D, PTPRC, PKN2, C5AR1, ITGAM, RHOB, LTF, MAP3K7, DUSP1, ANXA1, CFLAR, MARCKS, MMP9
Cellular Assembly and Organization	9.1E-04-9.48E-03	ATG12, DPYSL2, CDC42, ATP2B1, NUMB, KLF4, GNAI3, LYST, RAPGEF2, RHOB, LTF, ABI1, ANXA1, CREB1, STX7, STXBP3, PLXNB2, LRMP, CAST, HMGB2
Dermatological Diseases and Conditions	1.1E-03-1.03E-02	ZNF292, RBM5, CDC42EP3, LIMK2, SNW1, CD1D, AKAP13, FOS, RHOB, MAN1A1, SUB1, CASP1, FXR1, PTGS2, MMP9
Lipid Metabolism	1.1E-03-9.39E-03	GNAI3, BRD2, CAMP, PRKCD, ANXA1, FPR2, PTGS2, MARCKS, HSD17B4, IRF2, CYP1B1, PRKCB
Organ Morphology	1.1E-03-1.1E-03	CD55, CASP1
Gastrointestinal Disease	1.2E-03-5.87E-03	DPYSL2, MME, TLR1, RAF1, DPYD, SRPK1, AIM2, SGK1, DUSP6, CD55, ANPEP, C1ORF63, SELENBP1, UBE4A, PTPRC, DEFA3 (includes EG:1668), MAP3K7, ANXA1, CREB1, CASP1, TDP2, NAMPT, NFE2L2, IRF2, FRY, CREBBP, CD36, CD58, USP1, KLF4, IGF2R, CLK4, CYP1B1, NBN, FOS, AKAP13, NOD2, IL10RB, MAFB, PTGS2, MMP9, PRKCB, HMGB2
Hepatic System Disease	1.26E-03-1.26E-03	PTPRC, IL10RB, CASP1, TLR8 (includes EG:51311), MGAM, NFE2L2, MMP9
Embryonic Development	1.34E-03-9.48E-03	TLR1, PAK2, CDC42, FPR2, IRAK3, PKN2, NOD2, CAMP, CASP1, NAMPT, CHMP5, CFLAR, PTGS2, MCL1
Cell Signaling	1.45E-03-1.08E-02	RAF1, SRPK1, ATP2B1, IGSF6, CD55, JAK2, PTPRC, TANK, MAPKSP1, C5AR1, LILRB2, MAP3K7, ANXA1, TDP2, CAST, TFEC, STK17B, MCL1, PTPRE, RGS2, SAMSN1, CD36, FPR2, IRAK3, FYB, FPR1, GNAI3, FOS, NOD2, LY96, ITGAM, ABI1, DUSP1, PRKCD, PTGS2, PRKCB
Developmental Disorder	1.82E-03-9.08E-03	ZNF292, RBM5, CDC42EP3, SNW1, LIMK2, JAK2, CYP1B1, AKAP13, RHOB, DUSP1, MAP3K7, MAN1A1, SUB1, FXR1, MAFB, PTGS2, MMP9, PRKCB
Hair and Skin Development and Function	1.82E-03-2.43E-03	NOD2, CAMP, CDC42, FPR2, IRAK3
Renal and Urological System Development and Function	1.82E-03-3.67E-03	NOD2, CAMP, CDC42, FPR2, IRAK3
Genetic Disorder	2.09E-03-1.11E-02	DPYSL2, RAF1, DPYD, QKI, SGK1, IDS, BAZ1A, CREB5, PTPRC, CSGALNACT2, LTF, DMXL2, TDP2, MCL1, CREBBP, SPG11 (includes EG:80208), AKAP13, NOD2, PSMA4, CFLAR, TNFAIP6, HMGB2, MME, CDC42, ZMYND8, DUSP6, TMEM131, CD55, HSPA6, CKAP4, JAK2, SELENBP1, UBE4A, CD1D, TANK, DOCK2, CREB1, MXD1, RB1CC1, NFE2L2, IRF2, ATG3, CD58, PPP4R1, IRAK3, IGF2R, CYP1B1, RSRC2, MMD, FOS, LY96, NPTN, CAMP, ABI1, USP4, ANXA3…
Nervous System Development and Function	2.13E-03-9.48E-03	DPYSL2, DPYD, CDC42, ATP2B1, SGK1, FMR1, CREBBP, CD36, NUMB, PTGDS, FOS, NPTN, RAPGEF2, RHOB, LTF, CREB1, CASP1, PLXNB2, PTGS2, HMGB2
Cardiovascular System Development and Function	2.33E-03-1.11E-02	MME, CDC42, FPR2, CD36, ANPEP, IGF2R, DEFA3 (includes EG:1668), CAMP, RHOB, CREB1, STX7, PTGS2, HHEX, MMP9
DNA Replication, Recombination, and Repair	2.33E-03-7.93E-03	RAF1, PTPRE, SGK1, PTGDS, NBN, AKAP13, FOS, GNAI3, CAMP, DUSP1, PRKCD, SUB1, CAST, PTGS2, IRF2, PRKCB, MCL1, HMGB2
Carbohydrate Metabolism	2.7E-03-5.53E-03	MME, PTPRE, CD36, FPR1, LY96, C5AR1, CAMP, PRKCD, NAMPT, MARCKS, EMR2, TNFAIP6, ACSL1, PRKCB
Drug Metabolism	2.7E-03-6.32E-03	MME, TNFAIP6, HSD17B4, CYP1B1
Vitamin and Mineral Metabolism	2.79E-03-2.79E-03	RGS2, ATP2B1, FPR2, FPR1, PTPRC, GNAI3, FOS, C5AR1, ITGAM, CAST, PTGS2, TFEC, MCL1, PRKCB
Renal and Urological Disease	3.64E-03-1.12E-02	ZNF292, RBM5, SGK1, CDC42EP3, SNW1, LIMK2, PTGDS, CYP1B1, CD1D, TANK, PTPRC, AKAP13, RHOB, DUSP1, SUB1, MAN1A1, CASP1, FXR1, PTGS2, NFE2L2
Reproductive System Development and Function	3.75E-03-9.48E-03	PTGS2, JAK2, NFE2L2, MCL1, PRKCB
Connective Tissue Development and Function	4.96E-03-4.96E-03	MXD1, CAST
Endocrine System Development and Function	6.32E-03-6.32E-03	HSD17B4, CYP1B1
Lymphoid Tissue Structure and Development	6.34E-03-6.34E-03	C5AR1, PRKCD, MXD1, FPR2, MMP9, CD1D, PLSCR1
Behavior	7.22E-03-9.48E-03	FOS, DPYD, SGK1, FMR1, CREBBP, CREB1, PTGS2, PTGDS
RNA Damage and Repair	9.48E-03-9.48E-03	FOS, MAP3K7
RNA Post-Transcriptional Modification	9.48E-03-1.13E-02	FOS, RBM5, MAP3K7, SNW1, MBNL1, HNRNPH3
Organismal Development	1.03E-02-1.03E-02	DEFA3 (includes EG:1668), CAMP, PTGS2, IGF2R, MMP9
