# Supplementary material for: Identification of Gene Networks and Pathways Associated with Guillain-Barré Syndrome
Source: PLoS One. 2012 Jan 10;7(1):e29506. doi: 10.1371/journal.pone.0029506 (PMC3254618; doi:10.1371/journal.pone.0029506)
Supplement: Table S4 — Lists of significant gene networks in GBS patients. (XLS) [file pone.0029506.s004.xls]

## Sheet: Sheet0
© 2000-2010 Ingenuity Systems, Inc. All rights reserved.
ID	Genes in Network	Score	Focus Molecules	Top Functions
1	BAZ1A, CD36, CIR1, CREBBP, GTF2B, HIST1H2AD, IGF2R, KLF4, KLHL2, KYNU, LAP3, LTF, MME, MMP9, MXD1, NFE2L2, PADI4, PTGS2, SENP6, SNW1, TANK, YME1L1	37	22	Cardiovascular Disease, Hematological Disease, Neurological Disease
2	ACTN1, ADCY7, AKAP13, ATP2B1, CD55, CD97, CREB1, CREB5, DUSP1, DUSP6, FYB, NAMPT, NFIL3, PRKAR1A, PTPRE, RAPGEF2, RGS2, RHOB, SGK1, TRIB1, ZFP36L1	34	21	Amino Acid Metabolism, Post-Translational Modification, Small Molecule Biochemistry
3	AIM2, C5AR1, CAMP, CASP1, CD163, CD1D, CSTA, DEFA3 (includes EG:1668), FPR1, FPR2, G0S2, GBP2,GNAI3, IRAK3, IRF2,LY96, MCL1, NOD2, TLR1, TLR8 (includes EG:51311), TNFAIP6	34	21	Inflammatory Response, Antigen Presentation, Cellular Movement
4	ANXA1, CD58,CRISPLD2 (includes EG:83716), DPYSL2, HMGB2, HNRNPA2B1, HSPA6, KCTD12, MAP3K7, MARCKS, PICALM, PRKCB, PTGDS, RBM5, SP100, SRPK1, STXBP3, SUB1, TAOK3, ZMYND8	33	20	Cell-To-Cell Signaling and Interaction, Hematological System Development and Function, Hematopoiesis
5	ACSL1, ARHGAP26, ATG3, ATG12, FOS, HHEX, IL10RB, ITGAM, LIMK2, MAFB, PLSCR1, PRKCD, RB1CC1, SELENBP1, SNX2, TSC22D1	24	16	Cellular Development, Hematological System Development and Function, Hematopoiesis
6	CAPZA2, CDC42EP3, CYP4F3, FBXO7,HBQ1 (includes EG:3049), MFSD1, NBR1, PJA2, PPP2R3C, PPP4R1, RBBP6 (includes EG:5930), SCFD1, TDP2, TLE4, UBE2J1, WDFY3	24	16	Cellular Compromise, Tissue Development, Cell-To-Cell Signaling and Interaction
7	CAST, CDC42, CFLAR, DOCK2, GSPT1, ITSN2, JAK2, LYPLA1, MAPKSP1, NBN, NUMB, PAK2, PCMT1, PKN2, PTPRC, RAF1, STK17B, YWHAH	24	18	Cell Death, Cellular Development, Hematological System Development and Function
8	C5AR1, CCDC90A, CD97, DMXL2, FAM65B, FPR2, GUK1, HAGH, IRAK3, KCNJ15, LILRB2, RNASE6, SAMSN1, TFEC, TMEM131	22	15	Cell-To-Cell Signaling and Interaction, Hematological System Development and Function, Immune Cell Trafficking
9	ANPEP, CFD, DPYD, IDS, KRT23, MAN1A1, MARCKS, PLXNB2, PSMA4, STX7, UBA3, UBE4A, VEZF1, WIPF2	20	14	Lipid Metabolism, Small Molecule Biochemistry, Cellular Movement
10	ABHD2, ABI1, CHMP2B, CKAP4, CLK4, EMR2, GLRX5, HSD17B4, JMJD1C, LYST, NRBF2, SAMD9, TAOK3	18	13	Cellular Development, Cellular Growth and Proliferation, Cell Morphology
11	C12ORF35, CHMP5, DICER1, EXOC1, HNRNPH2, HNRNPH3, IGHA1, MBNL1, MGAM, MUDENG, NIPBL, NUDT4, ZNF292	18	13	Tissue Morphology, Carbohydrate Metabolism, Cell Death
12	ANXA3, BAT2L2, C1ORF63, DENND5A, HIST2H2BE, IFRD1, IGSF6, MMD, NAMPT, RNF13,USP1, WSB1	17	12	Lipid Metabolism, Molecular Transport, Small Molecule Biochemistry
13	ABHD3, CTBS, CYP1B1, FLJ10357, KIAA1033, LMO2, LRMP, NPTN, SEC11A, SERP1, SR140, USP4	16	12	Cell Cycle, Cancer, Reproductive System Disease
14	BRD2, FMR1, FRY, FXR1, GBP2, MARCH7, MEGF9, PSMF1, QKI, SRPK1,TOR1B,	14	11	Behavior, Cancer, Drug Metabolism
15	RSRC2	2	1
16	CBWD5	2	1	Post-Translational Modification, Protein Degradation, Protein Synthesis
17	CSGALNACT2	2	1	Carbohydrate Metabolism, Small Molecule Biochemistry
18	PIGB	2	1	Cell Death, Cell Morphology, Cellular Development
