# Supplementary material for: Identification of Gene Networks and Pathways Associated with Guillain-Barré Syndrome
Source: PLoS One. 2012 Jan 10;7(1):e29506. doi: 10.1371/journal.pone.0029506 (PMC3254618; doi:10.1371/journal.pone.0029506)
Supplement: Table S5 — Lists of significant pathways in the up-regulated GBS gene sets. (XLS) [file pone.0029506.s005.xls]

## Sheet: Sheet0
© 2000-2010 Ingenuity Systems, Inc. All rights reserved.
Ingenuity Canonical Pathways	-log(p-value)	Ratio	Genes
GNRH Signaling	8.15E00	9.03E-02	RAF1, PAK2, CDC42, CREBBP, CREB5, GNAI3, FOS, MAP3K7, PRKCD, CREB1, ADCY7, PRKAR1A, PRKCB
Corticotropin Releasing Hormone Signaling	5.71E00	7.35E-02	GNAI3, RAF1, FOS, PRKCD, CREB1, PTGS2, CREB5, ADCY7, PRKAR1A, PRKCB
ERK/MAPK Signaling	5.43E00	6.15E-02	RAF1, FOS, MAPKSP1, PAK2, YWHAH, DUSP1, PRKCD, DUSP6, CREB1, CREB5, PRKAR1A, PRKCB
cAMP-mediated Signaling	5.21E00	6.83E-02	RAF1, AKAP13, RGS2, MAPKSP1, DUSP1, DUSP6, CREB1, TDP2, CREB5, ADCY7, PRKAR1A
Molecular Mechanisms of Cancer	5.06E00	4.28E-02	RAF1, PAK2, CDC42, CREBBP, JAK2, NBN, GNAI3, FOS, MAPKSP1, RHOB, MAP3K7, PRKCD, CFLAR, ADCY7, PRKCB, PRKAR1A
IL-8 Signaling	4.88E00	5.85E-02	GNAI3, RAF1, ITGAM, PAK2, RHOB, PRKCD, LIMK2, PTGS2, IRAK3, MMP9, PRKCB
P2Y Purigenic Receptor Signaling Pathway	4.64E00	6.62E-02	GNAI3, RAF1, FOS, PRKCD, CREB1, CREB5, ADCY7, PRKAR1A, PRKCB
Toll-like Receptor Signaling	4.44E00	1.11E-01	FOS, TLR1, LY96, MAP3K7, TLR8 (includes EG:51311), IRAK3
LPS-stimulated MAPK Signaling	4.41E00	8.75E-02	RAF1, FOS, CDC42, MAP3K7, PRKCD, CREB1, PRKCB
Renin-Angiotensin Signaling	4.15E00	6.56E-02	RAF1, FOS, PAK2, PRKCD, JAK2, ADCY7, PRKAR1A, PRKCB
CREB Signaling in Neurons	4.13E00	5.05E-02	GNAI3, RAF1, GTF2B, PRKCD, CREB1, CREBBP, CREB5, ADCY7, PRKAR1A, PRKCB
G-Protein Coupled Receptor Signaling	4.08E00	4.95E-02	RAF1, RGS2, MAPKSP1, DUSP1, DUSP6, CREB1, TDP2, CREB5, ADCY7, PRKAR1A, PRKCB
Glucocorticoid Receptor Signaling	3.89E00	4.26E-02	RAF1, FOS, GTF2B, YWHAH, DUSP1, MAP3K7, ANXA1, CREB1, CREBBP, HSPA6, JAK2, CD163
Lysine Degradation	3.67E00	3.85E-02	MME, LTF, SENP6, CASP1, YME1L1, LAP3, HSD17B4, MMP9, KYNU
Prolactin Signaling	3.51E00	7.79E-02	RAF1, FOS, PRKCD, CREBBP, JAK2, PRKCB
HGF Signaling	3.49E00	6.67E-02	RAF1, FOS, CDC42, MAP3K7, PRKCD, PTGS2, PRKCB
RAR Activation	3.49E00	4.97E-02	FOS, DUSP1, PRKCD, CREBBP, SNW1, JAK2, ADCY7, PRKAR1A, PRKCB
Role of Pattern Recognition Receptors in Recognition of Bacteria and Viruses	3.42E00	7.32E-02	TLR1, NOD2, C5AR1, CREB1, TLR8 (includes EG:51311), CASP1
Synaptic Long Term Potentiation	3.39E00	6.19E-02	RAF1, PRKCD, CREB1, CREBBP, CREB5, PRKAR1A, PRKCB
Ephrin Receptor Signaling	3.37E00	4.55E-02	GNAI3, RAF1, PAK2, CDC42, ABI1, CREB1, LIMK2, JAK2, CREB5
VDR/RXR Activation	3.29E00	7.5E-02	GTF2B, CAMP, PRKCD, MXD1, KLF4, PRKCB
fMLP Signaling in Neutrophils	3.29E00	5.51E-02	GNAI3, RAF1, CDC42, PRKCD, FPR2, PRKCB, FPR1
Protein Kinase A Signaling	3.24E00	3.77E-02	GNAI3, RAF1, AKAP13, YWHAH, PRKCD, CREB1, CREBBP, TDP2, CREB5, ADCY7, PRKAR1A, PRKCB
Thrombopoietin Signaling	3.2E00	8.2E-02	RAF1, FOS, PRKCD, JAK2, PRKCB
Breast Cancer Regulation by Stathmin1	3.13E00	4.48E-02	GNAI3, RAF1, CDC42, PRKCD, RB1CC1, LIMK2, ADCY7, PRKAR1A, PRKCB
Melanocyte Development and Pigmentation Signaling	3.12E00	6.67E-02	RAF1, CREB1, CREBBP, CREB5, ADCY7, PRKAR1A
TREM1 Signaling	3.05E00	7.25E-02	TLR1, NOD2, TLR8 (includes EG:51311), CASP1, JAK2
CXCR4 Signaling	3.04E00	4.73E-02	GNAI3, RAF1, FOS, PAK2, RHOB, PRKCD, ADCY7, PRKCB
α-Adrenergic Signaling	2.98E00	5.66E-02	GNAI3, RAF1, PRKCD, ADCY7, PRKAR1A, PRKCB
G Beta Gamma Signaling	2.91E00	5.04E-02	GNAI3, RAF1, CDC42, PRKCD, PRKAR1A, PRKCB
IL-1 Signaling	2.91E00	5.66E-02	GNAI3, FOS, MAP3K7, IRAK3, ADCY7, PRKAR1A
Role of Macrophages, Fibroblasts and Endothelial Cells in Rheumatoid Arthritis	2.88E00	3.34E-02	RAF1, FOS, TLR1, C5AR1, MAP3K7, PRKCD, CREB1, TLR8 (includes EG:51311), JAK2, IRAK3, CREB5, PRKCB
PPARα/RXRα Activation	2.86E00	4.44E-02	RAF1, MAP3K7, CREBBP, CD36, JAK2, ADCY7, PRKAR1A, PRKCB
Relaxin Signaling	2.85E00	4.64E-02	GNAI3, FOS, CREB1, TDP2, ADCY7, MMP9, PRKAR1A
Hepatic Cholestasis	2.81E00	4.24E-02	LY96, MAP3K7, PRKCD, IRAK3, ADCY7, PRKAR1A, PRKCB
Endothelin-1 Signaling	2.76E00	4.28E-02	GNAI3, RAF1, FOS, PRKCD, CASP1, PTGS2, ADCY7, PRKCB
Neuroprotective Role of THOP1 in Alzheimer's Disease	2.74E00	7.41E-02	MME, CREB1, MMP9, PRKAR1A
Erythropoietin Signaling	2.71E00	6.33E-02	RAF1, FOS, PRKCD, JAK2, PRKCB
ERK5 Signaling	2.71E00	7.04E-02	FOS, YWHAH, SGK1, CREB1, CREB5
Melatonin Signaling	2.68E00	6.49E-02	GNAI3, RAF1, PRKCD, PRKAR1A, PRKCB
Neurotrophin/TRK Signaling	2.68E00	6.49E-02	RAF1, FOS, CDC42, CREB1, CREB5
Renal Cell Carcinoma Signaling	2.65E00	6.76E-02	RAF1, FOS, PAK2, CDC42, CREBBP
IL-3 Signaling	2.63E00	6.76E-02	RAF1, FOS, PRKCD, JAK2, PRKCB
Chemokine Signaling	2.63E00	6.67E-02	GNAI3, RAF1, FOS, LIMK2, PRKCB
BMP signaling pathway	2.6E00	6.25E-02	RAF1, MAP3K7, CREB1, CREBBP, PRKAR1A
ILK Signaling	2.59E00	4.26E-02	FOS, CDC42, RHOB, CREB1, PTGS2, CREB5, MMP9, ACTN1
B Cell Receptor Signaling	2.54E00	4.49E-02	PTPRC, RAF1, CDC42, MAP3K7, CREB1, CREB5, PRKCB
Phospholipase C Signaling	2.51E00	3.52E-02	RAF1, RHOB, PRKCD, CREB1, CREBBP, MARCKS, CREB5, ADCY7, PRKCB
NF-κB Signaling	2.49E00	4.52E-02	TLR1, MAP3K7, CREBBP, TLR8 (includes EG:51311), TDP2, IRAK3, PRKCB
CCR3 Signaling in Eosinophils	2.49E00	4.92E-02	GNAI3, RAF1, PAK2, PRKCD, LIMK2, PRKCB
TNFR1 Signaling	2.48E00	7.69E-02	TANK, FOS, PAK2, CDC42
Androgen Signaling	2.45E00	4.17E-02	GNAI3, GTF2B, PRKCD, CREBBP, PRKAR1A, PRKCB
Aldosterone Signaling in Epithelial Cells	2.4E00	5.15E-02	RAF1, DUSP1, SGK1, PRKCD, PRKCB
Colorectal Cancer Metastasis Signaling	2.39E00	3.52E-02	FOS, TLR1, RHOB, TLR8 (includes EG:51311), JAK2, PTGS2, ADCY7, MMP9, PRKAR1A
Production of Nitric Oxide and Reactive Oxygen Species in Macrophages	2.38E00	3.74E-02	FOS, RHOB, MAP3K7, PRKCD, CREBBP, JAK2, PRKCB
Semaphorin Signaling in Neurons	2.32E00	7.69E-02	DPYSL2, PAK2, RHOB, LIMK2
IL-6 Signaling	2.24E00	5.38E-02	RAF1, FOS, MAP3K7, JAK2, TNFAIP6
NRF2-mediated Oxidative Stress Response	2.11E00	3.78E-02	RAF1, FOS, MAP3K7, PRKCD, CREBBP, NFE2L2, PRKCB
p38 MAPK Signaling	2.07E00	5.21E-02	DUSP1, MAP3K7, CREB1, IRAK3, CREB5
Estrogen-Dependent Breast Cancer Signaling	2.05E00	5.56E-02	FOS, CREB1, CREB5, HSD17B4
Neuropathic Pain Signaling In Dorsal Horn Neurons	2.05E00	4.76E-02	FOS, PRKCD, CREB1, PRKAR1A, PRKCB
Huntington's Disease Signaling	2.05E00	3.31E-02	SGK1, PRKCD, CREB1, CREBBP, HSPA6, CASP1, CREB5, PRKCB
Cardiac Hypertrophy Signaling	2.04E00	3.27E-02	GNAI3, RAF1, RHOB, MAP3K7, CREB1, CREBBP, ADCY7, PRKAR1A
Cholecystokinin/Gastrin-mediated Signaling	2.01E00	4.81E-02	RAF1, FOS, RHOB, PRKCD, PRKCB
Complement System	2.01E00	8.33E-02	CFD, C5AR1, CD55
Nicotinate and Nicotinamide Metabolism	1.99E00	3.68E-02	PAK2, SGK1, PRKCD, NAMPT, LIMK2
Role of NFAT in Cardiac Hypertrophy	1.99E00	3.35E-02	GNAI3, RAF1, MAP3K7, PRKCD, ADCY7, PRKAR1A, PRKCB
Growth Hormone Signaling	1.98E00	5.56E-02	FOS, PRKCD, JAK2, PRKCB
Macropinocytosis Signaling	1.96E00	5.41E-02	CDC42, ABI1, PRKCD, PRKCB
Leukocyte Extravasation Signaling	1.93E00	3.57E-02	GNAI3, ITGAM, CDC42, PRKCD, MMP9, ACTN1, PRKCB
CCR5 Signaling in Macrophages	1.92E00	4.3E-02	GNAI3, FOS, PRKCD, PRKCB
Pancreatic Adenocarcinoma Signaling	1.91E00	4.24E-02	RAF1, CDC42, JAK2, PTGS2, MMP9
MIF Regulation of Innate Immunity	1.91E00	6.52E-02	FOS, LY96, PTGS2
Thrombin Signaling	1.9E00	3.4E-02	GNAI3, RAF1, RHOB, PRKCD, CREB1, ADCY7, PRKCB
PDGF Signaling	1.87E00	5.13E-02	RAF1, FOS, JAK2, PRKCB
Integrin Signaling	1.86E00	3.43E-02	RAF1, ARHGAP26, ITGAM, PAK2, CDC42, RHOB, ACTN1
Mechanisms of Viral Exit from Host Cells	1.84E00	6.82E-02	PRKCD, CHMP2B, PRKCB
Germ Cell-Sertoli Cell Junction Signaling	1.84E00	3.75E-02	PAK2, CDC42, RHOB, MAP3K7, LIMK2, ACTN1
14-3-3-mediated Signaling	1.8E00	4.31E-02	RAF1, FOS, YWHAH, PRKCD, PRKCB
Type II Diabetes Mellitus Signaling	1.75E00	3.12E-02	MAP3K7, PRKCD, CD36, ACSL1, PRKCB
TGF-β Signaling	1.74E00	4.82E-02	RAF1, FOS, MAP3K7, CREBBP
Cdc42 Signaling	1.7E00	3.35E-02	RAF1, FOS, PAK2, CDC42, EXOC1, LIMK2
Prostate Cancer Signaling	1.65E00	4.08E-02	RAF1, CREB1, CREBBP, CREB5
p70S6K Signaling	1.64E00	3.76E-02	GNAI3, RAF1, YWHAH, PRKCD, PRKCB
Axonal Guidance Signaling	1.64E00	2.46E-02	DPYSL2, GNAI3, RAF1, PAK2, CDC42, PRKCD, PLXNB2, LIMK2, PRKAR1A, PRKCB
Granzyme A Signaling	1.6E00	1E-01	CREBBP, HMGB2
PPAR Signaling	1.56E00	4.08E-02	RAF1, FOS, MAP3K7, CREBBP
Virus Entry via Endocytic Pathways	1.55E00	4.08E-02	CDC42, PRKCD, CD55, PRKCB
PAK Signaling	1.55E00	3.77E-02	RAF1, PAK2, CDC42, LIMK2
ATM Signaling	1.54E00	5.66E-02	CREB1, CREB5, NBN
PI3K Signaling in B Lymphocytes	1.49E00	3.4E-02	PTPRC, RAF1, FOS, CREB1, PRKCB
Fcγ Receptor-mediated Phagocytosis in Macrophages and Monocytes	1.49E00	3.96E-02	CDC42, PRKCD, FYB, PRKCB
IGF-1 Signaling	1.46E00	3.92E-02	RAF1, FOS, YWHAH, PRKAR1A
Pantothenate and CoA Biosynthesis	1.44E00	3.12E-02	DPYSL2, DPYD
Synaptic Long Term Depression	1.44E00	3.14E-02	GNAI3, RAF1, PRKCD, ADCY7, PRKCB
Glioma Signaling	1.41E00	3.51E-02	RAF1, PRKCD, IGF2R, PRKCB
IL-10 Signaling	1.36E00	4.29E-02	FOS, MAP3K7, IL10RB
CD40 Signaling	1.32E00	4.35E-02	TANK, FOS, MAP3K7
Rac Signaling	1.31E00	3.23E-02	RAF1, PAK2, CDC42, LIMK2
